# Supplementary material for: Dibromido(6-methyl-2,2′-bipyridine-κ2 N,N′)zinc(II)
Source: Acta Crystallogr Sect E Struct Rep Online. 2010 Sep 11;66(Pt 10):m1241. doi: 10.1107/S1600536810035658 (PMC2983320; doi:10.1107/S1600536810035658)
Supplement: Supplementary file 1 [file e-66-m1241-sup1.cif]

##############################################################################
###                                                                        ###
###        Electronic paper (Acta Crystallographica Section E)             ###
###                                                                        ###
##############################################################################
#                                                                            #
# This CIF contains the data in a paper accepted for publication in Acta     #
# Crystallographica Section E. It conforms to the requirements of Notes      #
# for Authors for Section E, and has been peer reviewed under the auspices   #
# of the IUCr Commission on Journals.                                        #
#                                                                            #
# Full details of the Crystallographic Information File format               #
# are given in the paper "The Crystallographic Information File (CIF):       #
# a New Standard Archive File for Crystallography" by S. R. Hall, F. H.      #
# Allen and I. D. Brown [Acta Cryst. (1991), A47, 655-685].                  #
#                                                                            #
# The current version of the core CIF dictionary is obtainable from          #
# ftp://ftp.iucr.org/pub/cif_core.dic. The current version number is 2.4.    #
#                                                                            #
# Software is freely available for graphical display of the structure(s) in  #
# this CIF.  For information consult the CIF home page http://www.iucr.org/  #
# cif/home.html                                                              #
#                                                                            #
# This file may be used for bona fide research purposes within the           #
# scientific community so long as proper attribution is given to the journal # 
# article from which it was obtained.                                        #
#                                                                            #
##############################################################################
                                             
data_global
_audit_creation_method     SHELXL-97
_journal_date_recd_electronic     2010-06-15
_journal_date_accepted     2010-09-05
_journal_name_full     'Acta Crystallographica, Section E'
_journal_year     2010
_journal_volume     66
_journal_issue     10
_journal_page_first     m1241
_journal_page_last     m1241
_journal_paper_category     QM
_journal_coeditor_code     JJ2041
_publ_contact_author
;
  'Amani, Vahid'
   Islamic Azad University
   Shahr-e-Rey Branch
   Tehran
   Iran
;
_publ_contact_author_email     v_amani2002@yahoo.com
_publ_contact_author_fax     '0098 021 55277888'
_publ_contact_author_phone     '0098 021 55277850'
_publ_section_title
;
Dibromido(6-methyl-2,2'-bipyridine-\k^2^<i>N</i>,<i>N</i>')zinc(II)
;
loop_
    _publ_author_name
    _publ_author_address
    'Kalateh, Khadijeh'
;      Islamic Azad University
       Shahr-e-Rey Branch
       Tehran
       Iran
;
    'Ahmadi, Roya'
;      Islamic Azad University
       Shahr-e-Rey Branch
       Tehran
       Iran
;
    'Amani, Vahid'
;      Islamic Azad University
       Shahr-e-Rey Branch
       Tehran
       Iran
;
data_I
_chemical_name_systematic
;
Dibromido(6-methyl-2,2'-bipyridine-\k^2^<i>N</i>,<i>N</i>')zinc(II)
;
_chemical_name_common     ?
_chemical_formula_moiety     'C11 H10 Br2 N2 Zn1'
_chemical_formula_sum     'C11 H10 Br2 N2 Zn1'
_chemical_formula_iupac     '[Zn Br2 (C11 H10 N2)]'
_chemical_formula_weight     395.40
_chemical_melting_point     ?
_symmetry_cell_setting     monoclinic
_symmetry_space_group_name_H-M     'P 21/n'
_symmetry_space_group_name_Hall     '-P 2yn'
loop_
    _symmetry_equiv_pos_site_id
    _symmetry_equiv_pos_as_xyz
    1 x,y,z
    2 1/2-x,1/2+y,1/2-z
    3 -x,-y,-z
    4 1/2+x,1/2-y,1/2+z
_cell_length_a     7.6445(7)
_cell_length_b     9.7487(11)
_cell_length_c     17.8347(18)
_cell_angle_alpha     90.00
_cell_angle_beta     96.972(8)
_cell_angle_gamma     90.00
_cell_volume     1319.3(2)
_cell_formula_units_Z     4
_cell_measurement_reflns_used     985
_cell_measurement_theta_min     2.30
_cell_measurement_theta_max     29.39
_cell_measurement_temperature     298(2)
_exptl_crystal_description     Prism
_exptl_crystal_colour     Colorless
_exptl_crystal_size_max     0.46
_exptl_crystal_size_mid     0.30
_exptl_crystal_size_min     0.15
_exptl_crystal_density_diffrn     1.991
_exptl_crystal_density_meas     ?
_exptl_crystal_density_method     'not measured'
_exptl_crystal_F_000     760
_exptl_absorpt_coefficient_mu     7.893
_exptl_absorpt_correction_type     multi-scan
_exptl_absorpt_process_details     '(SADABS; Sheldrick, 2003)'
_exptl_absorpt_correction_T_min     0.076
_exptl_absorpt_correction_T_max     0.310
_exptl_special_details
;
;
_diffrn_ambient_temperature     298(2)
_diffrn_radiation_type     MoK\a
_diffrn_radiation_wavelength     0.71073
_diffrn_radiation_source     'fine-focus sealed tube'
_diffrn_radiation_monochromator     graphite
_diffrn_measurement_device_type     'Bruker SMART CCD area-detector'
_diffrn_measurement_method     '\f and \w scans'
_diffrn_detector_area_resol_mean     ?
_diffrn_reflns_number     15389
_diffrn_reflns_av_R_equivalents     0.1185
_diffrn_reflns_av_sigmaI/netI     0.0628
_diffrn_reflns_theta_min     2.30
_diffrn_reflns_theta_max     29.39
_diffrn_reflns_theta_full     29.39
_diffrn_measured_fraction_theta_max     0.981
_diffrn_measured_fraction_theta_full     0.981
_diffrn_reflns_limit_h_min     -8
_diffrn_reflns_limit_h_max     10
_diffrn_reflns_limit_k_min     -13
_diffrn_reflns_limit_k_max     13
_diffrn_reflns_limit_l_min     -24
_diffrn_reflns_limit_l_max     24
_diffrn_standards_number     0
_diffrn_standards_interval_count     ?
_diffrn_standards_interval_time     ?
_diffrn_standards_decay_%     ?
_refine_special_details
;
Refinement of <i>F</i>^2^ against ALL reflections. The weighted <i>R</i>-factor
<i>wR</i> and goodness of fit <i>S</i> are based on <i>F</i>^2^, conventional
<i>R</i>-factors <i>R</i> are based on <i>F</i>, with <i>F</i> set to zero for
negative <i>F</i>^2^. The threshold expression of <i>F</i>^2^ >
\s(<i>F</i>^2^) is used only for calculating <i>R</i>-factors(gt) <i>etc</i>.
and is not relevant to the choice of reflections for refinement.
<i>R</i>-factors based on <i>F</i>^2^ are statistically about twice as large
as those based on <i>F</i>, and <i>R</i>- factors based on ALL data will be
even larger.
;
_reflns_number_total     3567
_reflns_number_gt     2498
_reflns_threshold_expression     I>2sigma(I)
_refine_ls_structure_factor_coef     Fsqd
_refine_ls_matrix_type     full
_refine_ls_R_factor_all     0.1207
_refine_ls_R_factor_gt     0.0860
_refine_ls_wR_factor_gt     0.1880
_refine_ls_wR_factor_ref     0.2070
_refine_ls_goodness_of_fit_ref     1.126
_refine_ls_restrained_S_all     1.126
_refine_ls_number_reflns     3567
_refine_ls_number_parameters     145
_refine_ls_number_restraints     0
_refine_ls_hydrogen_treatment     constr
_refine_ls_weighting_scheme     calc
_refine_ls_weighting_details
         'calc w=1/[\s^2^(Fo^2^)+(0.0565P)^2^+8.4252P] where P=(Fo^2^+2Fc^2^)/3'
_atom_sites_solution_hydrogens     geom
_atom_sites_solution_primary     direct
_atom_sites_solution_secondary     difmap
_refine_ls_shift/su_max     0.002
_refine_ls_shift/su_mean     0.000
_refine_diff_density_max     2.140
_refine_diff_density_min     -1.137
_refine_ls_extinction_method     none
_refine_ls_extinction_coef     ?
loop_
    _atom_type_symbol
    _atom_type_description
    _atom_type_scat_dispersion_real
    _atom_type_scat_dispersion_imag
    _atom_type_scat_source
    'C' 'C' 0.0033 0.0016
                         'International Tables Vol C Tables 4.2.6.8 and 6.1.1.4'
    'H' 'H' 0.0000 0.0000
                         'International Tables Vol C Tables 4.2.6.8 and 6.1.1.4'
    'N' 'N' 0.0061 0.0033
                         'International Tables Vol C Tables 4.2.6.8 and 6.1.1.4'
    'O' 'O' 0.0106 0.0060
                         'International Tables Vol C Tables 4.2.6.8 and 6.1.1.4'
    'Br' 'Br' -0.2901 2.4595
                         'International Tables Vol C Tables 4.2.6.8 and 6.1.1.4'
    'Zn' 'Zn' 0.2839 1.4301
                         'International Tables Vol C Tables 4.2.6.8 and 6.1.1.4'
_computing_data_collection     'SMART (Bruker, 1998)'
_computing_cell_refinement     'SAINT (Bruker, 1998)'
_computing_data_reduction     'SAINT (Bruker, 1998)'
_computing_structure_solution     'SHELXTL (Sheldrick, 2008)'
_computing_structure_refinement     'SHELXTL (Sheldrick, 2008)'
_computing_molecular_graphics     'ORTEP-3 (Farrugia, 1997)'
_computing_publication_material     'WinGX (Farrugia, 1999)'
loop_
    _atom_site_type_symbol
    _atom_site_label
    _atom_site_fract_x
    _atom_site_fract_y
    _atom_site_fract_z
    _atom_site_U_iso_or_equiv
    _atom_site_adp_type
    _atom_site_calc_flag
    _atom_site_refinement_flags
    _atom_site_occupancy
    _atom_site_disorder_assembly
    _atom_site_disorder_group
    C C1 0.651(2) 0.9482(15) 0.2106(6) 0.099(5) Uani d . 1 . .
    H H1A 0.7590 0.9042 0.2302 0.119 Uiso calc R 1 . .
    H H1B 0.5594 0.8805 0.2012 0.119 Uiso calc R 1 . .
    H H1C 0.6183 1.0135 0.2468 0.119 Uiso calc R 1 . .
    C C2 0.6740(14) 1.0200(10) 0.1390(6) 0.063(2) Uani d . 1 . .
    C C3 0.6519(15) 1.1604(12) 0.1292(7) 0.074(3) Uani d . 1 . .
    H H3 0.6227 1.2153 0.1685 0.089 Uiso calc R 1 . .
    C C4 0.6738(15) 1.2162(11) 0.0608(8) 0.075(3) Uani d . 1 . .
    H H4 0.6559 1.3097 0.0527 0.090 Uiso calc R 1 . .
    C C5 0.7221(13) 1.1355(10) 0.0041(6) 0.063(2) Uani d . 1 . .
    H H5 0.7415 1.1739 -0.0419 0.076 Uiso calc R 1 . .
    C C6 0.7415(11) 0.9971(9) 0.0160(5) 0.051(2) Uani d . 1 . .
    C C7 0.7873(11) 0.8977(10) -0.0412(5) 0.0509(19) Uani d . 1 . .
    C C8 0.8184(14) 0.9373(12) -0.1129(6) 0.070(3) Uani d . 1 . .
    H H8 0.8168 1.0293 -0.1268 0.084 Uiso calc R 1 . .
    C C9 0.8523(16) 0.8339(15) -0.1639(6) 0.080(3) Uani d . 1 . .
    H H9 0.8735 0.8568 -0.2126 0.096 Uiso calc R 1 . .
    C C10 0.8542(18) 0.7025(14) -0.1426(6) 0.080(3) Uani d . 1 . .
    H H10 0.8736 0.6339 -0.1768 0.097 Uiso calc R 1 . .
    C C11 0.8280(15) 0.6692(12) -0.0710(6) 0.072(3) Uani d . 1 . .
    H H11 0.8344 0.5776 -0.0563 0.087 Uiso calc R 1 . .
    N N1 0.7182(10) 0.9406(7) 0.0849(4) 0.0508(17) Uani d . 1 . .
    N N2 0.7930(10) 0.7647(8) -0.0208(4) 0.0530(17) Uani d . 1 . .
    Br Br1 1.04853(15) 0.69883(13) 0.15998(7) 0.0756(4) Uani d . 1 . .
    Br Br2 0.54078(15) 0.58954(13) 0.11809(7) 0.0767(4) Uani d . 1 . .
    Zn Zn1 0.76827(14) 0.73342(11) 0.09099(6) 0.0525(3) Uani d . 1 . .
loop_
    _atom_site_aniso_label
    _atom_site_aniso_U_11
    _atom_site_aniso_U_22
    _atom_site_aniso_U_33
    _atom_site_aniso_U_12
    _atom_site_aniso_U_13
    _atom_site_aniso_U_23
    C1 0.147(13) 0.102(10) 0.056(6) 0.016(9) 0.040(8) -0.011(6)
    C2 0.063(6) 0.057(5) 0.068(6) 0.004(5) 0.010(5) -0.004(5)
    C3 0.061(6) 0.070(7) 0.088(8) 0.006(5) 0.001(5) -0.018(6)
    C4 0.071(7) 0.051(5) 0.102(9) 0.003(5) 0.005(6) 0.013(6)
    C5 0.063(6) 0.056(5) 0.070(6) 0.003(5) 0.008(5) 0.015(5)
    C6 0.038(4) 0.058(5) 0.056(5) -0.005(4) -0.001(3) 0.021(4)
    C7 0.045(4) 0.063(5) 0.043(4) -0.006(4) 0.002(3) 0.009(4)
    C8 0.060(6) 0.089(7) 0.058(6) -0.018(5) 0.002(5) 0.028(5)
    C9 0.076(7) 0.122(11) 0.046(5) -0.016(7) 0.018(5) -0.005(6)
    C10 0.091(8) 0.098(9) 0.056(6) -0.006(7) 0.021(6) -0.010(6)
    C11 0.081(7) 0.073(7) 0.068(6) 0.007(6) 0.029(6) -0.004(5)
    N1 0.052(4) 0.050(4) 0.052(4) 0.004(3) 0.015(3) 0.008(3)
    N2 0.059(4) 0.059(4) 0.042(3) -0.001(4) 0.012(3) 0.008(3)
    Br1 0.0576(6) 0.0870(8) 0.0815(7) 0.0001(5) 0.0052(5) 0.0382(6)
    Br2 0.0673(7) 0.0768(7) 0.0878(8) -0.0131(5) 0.0173(6) 0.0197(6)
    Zn1 0.0560(6) 0.0509(6) 0.0528(6) 0.0038(5) 0.0149(4) 0.0129(4)
_geom_special_details
;
All e.s.d.'s (except the e.s.d. in the dihedral angle between two l.s. planes)
are estimated using the full covariance matrix. The cell e.s.d.'s are taken
into account individually in the estimation of e.s.d.'s in distances, angles
and torsion angles; correlations between e.s.d.'s in cell parameters are only
used when they are defined by crystal symmetry. An approximate (isotropic)
treatment of cell e.s.d.'s is used for estimating e.s.d.'s involving l.s.
planes.
;
loop_
    _geom_bond_atom_site_label_1
    _geom_bond_atom_site_label_2
    _geom_bond_site_symmetry_2
    _geom_bond_distance
    _geom_bond_publ_flag
    C1 C2 . 1.486(16) ?
    C1 H1A . 0.9600 ?
    C1 H1B . 0.9600 ?
    C1 H1C . 0.9600 ?
    C2 N1 . 1.312(12) ?
    C2 C3 . 1.388(15) ?
    C3 C4 . 1.364(17) ?
    C3 H3 . 0.9300 ?
    C4 C5 . 1.368(16) ?
    C4 H4 . 0.9300 ?
    C5 C6 . 1.370(13) ?
    C5 H5 . 0.9300 ?
    C6 N1 . 1.378(10) ?
    C6 C7 . 1.480(13) ?
    C7 N2 . 1.346(11) ?
    C7 C8 . 1.383(12) ?
    C8 C9 . 1.402(17) ?
    C8 H8 . 0.9300 ?
    C9 C10 . 1.335(18) ?
    C9 H9 . 0.9300 ?
    C10 C11 . 1.355(15) ?
    C10 H10 . 0.9300 ?
    C11 N2 . 1.342(13) ?
    C11 H11 . 0.9300 ?
    N1 Zn1 . 2.057(7) ?
    N2 Zn1 . 2.048(7) ?
    Br1 Zn1 . 2.3617(16) ?
    Br2 Zn1 . 2.3300(15) ?
loop_
    _geom_contact_atom_site_label_1
    _geom_contact_atom_site_label_2
    _geom_contact_distance
    _geom_contact_site_symmetry_1
    _geom_contact_site_symmetry_2
    _geom_contact_publ_flag
    Cg1 Cg2 3.762(5) . 3_675 no
    Cg2 Cg3 3.835(6) . 3_775 no
loop_
    _geom_angle_atom_site_label_1
    _geom_angle_atom_site_label_2
    _geom_angle_atom_site_label_3
    _geom_angle_site_symmetry_1
    _geom_angle_site_symmetry_3
    _geom_angle
    _geom_angle_publ_flag
    C2 C1 H1A . . 109.5 ?
    C2 C1 H1B . . 109.5 ?
    H1A C1 H1B . . 109.5 ?
    C2 C1 H1C . . 109.5 ?
    H1A C1 H1C . . 109.5 ?
    H1B C1 H1C . . 109.5 ?
    N1 C2 C3 . . 121.8(10) ?
    N1 C2 C1 . . 115.0(9) ?
    C3 C2 C1 . . 123.2(10) ?
    C4 C3 C2 . . 118.7(11) ?
    C4 C3 H3 . . 120.7 ?
    C2 C3 H3 . . 120.7 ?
    C3 C4 C5 . . 120.3(10) ?
    C3 C4 H4 . . 119.8 ?
    C5 C4 H4 . . 119.8 ?
    C4 C5 C6 . . 119.1(10) ?
    C4 C5 H5 . . 120.5 ?
    C6 C5 H5 . . 120.5 ?
    C5 C6 N1 . . 120.5(9) ?
    C5 C6 C7 . . 124.6(8) ?
    N1 C6 C7 . . 114.9(8) ?
    N2 C7 C8 . . 121.0(9) ?
    N2 C7 C6 . . 116.5(7) ?
    C8 C7 C6 . . 122.4(9) ?
    C7 C8 C9 . . 117.7(10) ?
    C7 C8 H8 . . 121.2 ?
    C9 C8 H8 . . 121.2 ?
    C10 C9 C8 . . 120.1(10) ?
    C10 C9 H9 . . 120.0 ?
    C8 C9 H9 . . 120.0 ?
    C9 C10 C11 . . 120.0(11) ?
    C9 C10 H10 . . 120.0 ?
    C11 C10 H10 . . 120.0 ?
    N2 C11 C10 . . 121.8(11) ?
    N2 C11 H11 . . 119.1 ?
    C10 C11 H11 . . 119.1 ?
    C2 N1 C6 . . 119.5(8) ?
    C2 N1 Zn1 . . 127.1(6) ?
    C6 N1 Zn1 . . 113.3(6) ?
    C11 N2 C7 . . 119.4(8) ?
    C11 N2 Zn1 . . 126.6(7) ?
    C7 N2 Zn1 . . 113.8(6) ?
    N2 Zn1 N1 . . 80.9(3) ?
    N2 Zn1 Br2 . . 116.8(2) ?
    N1 Zn1 Br2 . . 117.6(2) ?
    N2 Zn1 Br1 . . 110.1(2) ?
    N1 Zn1 Br1 . . 108.6(2) ?
    Br2 Zn1 Br1 . . 117.30(6) ?
loop_
    _geom_torsion_atom_site_label_1
    _geom_torsion_atom_site_label_2
    _geom_torsion_atom_site_label_3
    _geom_torsion_atom_site_label_4
    _geom_torsion_site_symmetry_1
    _geom_torsion_site_symmetry_2
    _geom_torsion_site_symmetry_3
    _geom_torsion_site_symmetry_4
    _geom_torsion
    _geom_torsion_publ_flag
    N1 C2 C3 C4 . . . . 1.2(17) ?
    C1 C2 C3 C4 . . . . -179.0(12) ?
    C2 C3 C4 C5 . . . . -2.1(18) ?
    C3 C4 C5 C6 . . . . 2.5(17) ?
    C4 C5 C6 N1 . . . . -2.0(15) ?
    C4 C5 C6 C7 . . . . 177.9(9) ?
    C5 C6 C7 N2 . . . . -177.1(9) ?
    N1 C6 C7 N2 . . . . 2.9(11) ?
    C5 C6 C7 C8 . . . . 1.2(14) ?
    N1 C6 C7 C8 . . . . -178.8(8) ?
    N2 C7 C8 C9 . . . . 1.3(15) ?
    C6 C7 C8 C9 . . . . -176.9(9) ?
    C7 C8 C9 C10 . . . . -0.1(17) ?
    C8 C9 C10 C11 . . . . -2(2) ?
    C9 C10 C11 N2 . . . . 3(2) ?
    C3 C2 N1 C6 . . . . -0.8(15) ?
    C1 C2 N1 C6 . . . . 179.5(10) ?
    C3 C2 N1 Zn1 . . . . 176.7(8) ?
    C1 C2 N1 Zn1 . . . . -3.0(14) ?
    C5 C6 N1 C2 . . . . 1.2(13) ?
    C7 C6 N1 C2 . . . . -178.7(8) ?
    C5 C6 N1 Zn1 . . . . -176.7(7) ?
    C7 C6 N1 Zn1 . . . . 3.4(9) ?
    C10 C11 N2 C7 . . . . -1.4(17) ?
    C10 C11 N2 Zn1 . . . . -175.1(9) ?
    C8 C7 N2 C11 . . . . -0.5(14) ?
    C6 C7 N2 C11 . . . . 177.8(9) ?
    C8 C7 N2 Zn1 . . . . 174.0(7) ?
    C6 C7 N2 Zn1 . . . . -7.7(10) ?
    C11 N2 Zn1 N1 . . . . -178.6(9) ?
    C7 N2 Zn1 N1 . . . . 7.4(6) ?
    C11 N2 Zn1 Br2 . . . . -62.2(9) ?
    C7 N2 Zn1 Br2 . . . . 123.7(6) ?
    C11 N2 Zn1 Br1 . . . . 74.8(9) ?
    C7 N2 Zn1 Br1 . . . . -99.2(6) ?
    C2 N1 Zn1 N2 . . . . 176.6(9) ?
    C6 N1 Zn1 N2 . . . . -5.8(6) ?
    C2 N1 Zn1 Br2 . . . . 61.0(9) ?
    C6 N1 Zn1 Br2 . . . . -121.3(5) ?
    C2 N1 Zn1 Br1 . . . . -75.2(8) ?
    C6 N1 Zn1 Br1 . . . . 102.5(6) ?
loop_
    _geom_hbond_atom_site_label_D
    _geom_hbond_atom_site_label_H
    _geom_hbond_atom_site_label_A
    _geom_hbond_site_symmetry_A
    _geom_hbond_distance_DH
    _geom_hbond_distance_HA
    _geom_hbond_distance_DA
    _geom_hbond_angle_DHA
    _geom_hbond_publ_flag
    C1 H1C Br1 2_655 0.96 2.86 3.805(14) 169 yes
    C8 H8 Br1 3_775 0.93 2.93 3.812(12) 159 yes
