# Supplementary material for: Dibromido(6-methyl-2,2′-bipyridine-κ2 N,N′)zinc(II)
Source: Acta Crystallogr Sect E Struct Rep Online. 2010 Sep 11;66(Pt 10):m1241. doi: 10.1107/S1600536810035658 (PMC2983320; doi:10.1107/S1600536810035658)
Supplement: Supplementary file 2 [file e-66-m1241-Isup2.hkl]

# 
# h,k,l, Fc-squared, Fo-squared, sigma(Fo-squared) and status flag 
# 
data_I
_shelx_title ' KH473-2' 
_shelx_refln_list_code          4 
_shelx_F_calc_maximum      343.50 
_exptl_crystal_F_000       348.00 
_reflns_d_resolution_high  0.7242 
 
loop_ 
 _symmetry_equiv_pos_as_xyz 
 'x, y, z' 
 '-x+1/2, y+1/2, -z+1/2' 
 '-x, -y, -z' 
 'x-1/2, -y-1/2, z-1/2' 
 
_cell_length_a     7.6445 
_cell_length_b     9.7487 
_cell_length_c    17.8347 
_cell_angle_alpha  90.000 
_cell_angle_beta   96.972 
_cell_angle_gamma  90.000 
 
_shelx_F_squared_multiplier     1.000 
 
loop_ 
 _refln_index_h 
 _refln_index_k 
 _refln_index_l 
 _refln_F_squared_calc 
 _refln_F_squared_meas 
 _refln_F_squared_sigma 
 _refln_observed_status 
   4   0   0    13875.84    15101.56     97.73 o 
   6   0   0      614.55      573.93     83.91 o 
   8   0   0      215.65      160.31     25.41 o 
  10   0   0      260.85      263.49     37.32 o 
   1   1   0     1063.07     1127.40     56.65 o 
   2   1   0      740.65      748.13     62.47 o 
   3   1   0     4100.59     3251.33    141.45 o 
   4   1   0    26693.48    27581.00   2303.79 o 
   5   1   0        6.41       10.51     25.14 o 
   6   1   0      839.36      879.41     42.27 o 
   7   1   0        3.31        3.22     21.17 o 
   8   1   0      967.25     1072.15     87.59 o 
   9   1   0       13.85       -7.60     19.71 o 
  10   1   0       11.16       15.39     26.36 o 
   0   2   0    21199.76    22083.78    824.49 o 
   1   2   0      502.15      534.04     38.89 o 
   2   2   0     1891.06     1450.87     36.09 o 
   3   2   0       11.19       97.32     26.63 o 
   4   2   0     1865.59     1943.59     81.05 o 
   5   2   0      142.20      161.39     21.89 o 
   6   2   0      547.25      519.99     23.21 o 
   7   2   0       13.88       19.99     19.66 o 
   8   2   0        0.90       -5.96     21.90 o 
   9   2   0       46.29       25.18     21.84 o 
  10   2   0       30.76       18.38     23.11 o 
   1   3   0     5369.75     4529.81    169.21 o 
   2   3   0     2244.85     2264.24     87.56 o 
   3   3   0      252.39      225.45     22.79 o 
   4   3   0      123.27      162.55     22.26 o 
   5   3   0        1.24       28.84     19.41 o 
   6   3   0      948.07      999.94     48.60 o 
   7   3   0      188.93      174.93     23.13 o 
   8   3   0       30.85       42.77     18.59 o 
   9   3   0       69.14       44.01     18.80 o 
  10   3   0       62.83       63.20     23.31 o 
   0   4   0     3083.39     3428.75     34.46 o 
   1   4   0     1950.96     1712.12    127.86 o 
   2   4   0     9735.61     9293.60    242.76 o 
   3   4   0    13642.86    12712.41    133.17 o 
   4   4   0      857.66      915.58     37.23 o 
   5   4   0     3084.41     3002.79    106.10 o 
   6   4   0      675.12      644.15     31.11 o 
   7   4   0     1145.66     1074.23     40.83 o 
   8   4   0       34.53       51.24     19.55 o 
   9   4   0       25.39       55.48     17.40 o 
   1   5   0    18092.79    17493.01    509.69 o 
   2   5   0       99.61       56.20     20.44 o 
   3   5   0     1640.58     1531.65    132.16 o 
   4   5   0      723.09      712.83     34.08 o 
   5   5   0      612.21      548.84     31.67 o 
   6   5   0       84.25       76.75     26.13 o 
   7   5   0      235.89      231.05     19.83 o 
   8   5   0       89.88       69.29     17.10 o 
   9   5   0       80.29       60.85     20.58 o 
   0   6   0     5427.55     4746.67    279.54 o 
   1   6   0      143.11      134.16     22.98 o 
   2   6   0      183.92      196.48     18.27 o 
   3   6   0     2222.79     2095.08     36.14 o 
   4   6   0     1809.22     1802.37    130.12 o 
   5   6   0      380.82      384.48     25.08 o 
   6   6   0      150.30      159.59     56.45 o 
   7   6   0      328.99      351.73     45.62 o 
   8   6   0        0.16      -19.01     19.01 o 
   9   6   0        4.33       -4.89     23.83 o 
   1   7   0        7.42       34.97     18.69 o 
   2   7   0       22.95       33.46     16.02 o 
   3   7   0       19.36       60.90     32.37 o 
   4   7   0      124.13      131.63     21.68 o 
   5   7   0       15.87       24.23     21.67 o 
   6   7   0      145.86      174.33     22.46 o 
   7   7   0       16.11       71.99     19.73 o 
   8   7   0      129.69      111.30     38.56 o 
   0   8   0       24.43      135.22     24.71 o 
   1   8   0      451.26      419.39     31.74 o 
   2   8   0     1817.16     1773.06     72.21 o 
   3   8   0       91.40       73.81     17.12 o 
   4   8   0      234.54      236.83     42.04 o 
   5   8   0      315.59      434.70     28.35 o 
   6   8   0       15.72       14.76     19.84 o 
   7   8   0        5.34       29.88     33.63 o 
   8   8   0       75.78      101.01     21.81 o 
   1   9   0        3.18       17.09     17.79 o 
   2   9   0      554.84      627.37     51.38 o 
   3   9   0       52.41       49.51     19.35 o 
   4   9   0      200.90      264.28     19.97 o 
   5   9   0        0.07      -17.68     17.68 o 
   6   9   0      449.12      394.39     50.81 o 
   7   9   0       24.19       65.20     22.99 o 
   0  10   0      122.97      138.25     25.76 o 
   1  10   0      308.38      293.76     28.40 o 
   2  10   0      796.56      696.33     36.23 o 
   3  10   0      389.09      442.90     24.53 o 
   4  10   0        5.40       30.90     17.61 o 
   5  10   0        8.25       28.12     20.01 o 
   6  10   0        5.48       59.37     20.41 o 
   1  11   0       68.14       79.22     33.31 o 
   2  11   0        6.75       23.87     18.40 o 
   3  11   0        0.08       47.23     19.70 o 
   4  11   0        3.05        0.54     15.84 o 
   5  11   0       33.59       36.51     32.71 o 
   0  12   0       35.85       25.40     44.87 o 
   1  12   0       85.79      166.07     28.11 o 
   2  12   0        2.74        9.78     21.74 o 
   3  12   0       40.81       19.76     20.93 o 
   4  12   0        6.55       24.05     20.27 o 
   1  13   0        8.87       34.38     18.65 o 
   2  13   0        1.13       -0.55     20.96 o 
  -9   0   1        2.97        5.76     28.66 o 
  -7   0   1       28.63       89.21     27.11 o 
  -5   0   1        4.34      -14.77     45.73 o 
  -3   0   1      296.68      278.97     44.93 o 
  -1   0   1     4971.77     4177.42     62.11 o 
   1   0   1     2637.24     2475.24     77.42 o 
   3   0   1    12381.93    10166.28     97.73 o 
   5   0   1      613.96      540.76     36.69 o 
   7   0   1     1074.71     1049.95     48.29 o 
   9   0   1       80.70       74.76     27.88 o 
 -10   1   1        8.52      -19.69     20.79 o 
  -9   1   1        1.33       24.72     20.23 o 
  -8   1   1       21.92       41.67     21.72 o 
  -7   1   1     1335.11     1124.03     61.15 o 
  -6   1   1      626.44      628.63     76.47 o 
  -5   1   1     1157.15     1359.02     60.43 o 
  -4   1   1     7293.40     7443.32     52.98 o 
  -3   1   1     4105.98     4306.26     65.69 o 
  -2   1   1    18552.84    20577.18    624.12 o 
  -1   1   1    24638.53    26579.00    944.22 o 
   0   1   1       69.75       87.95     23.44 o 
   1   1   1     6312.97     6658.53    389.86 o 
   2   1   1    17624.54    14829.58   1061.02 o 
   3   1   1    10942.49     8950.96     97.73 o 
   4   1   1     3346.91     3368.62    215.16 o 
   5   1   1      255.45      235.50     42.33 o 
   6   1   1      714.43      688.31     53.36 o 
   7   1   1       18.36        4.22     17.88 o 
   8   1   1      300.99      345.71     22.69 o 
   9   1   1       40.06       65.96     21.50 o 
  10   1   1       34.51       34.80     27.09 o 
 -10   2   1       90.27       80.47     21.90 o 
  -9   2   1       24.94       44.10     22.45 o 
  -8   2   1      596.70      652.94     23.72 o 
  -7   2   1        9.94        7.58     19.64 o 
  -6   2   1     1479.97     1637.96    124.23 o 
  -5   2   1     3074.76     2897.45    174.65 o 
  -4   2   1      218.41      209.09     24.71 o 
  -3   2   1    10975.37    10120.87    536.19 o 
  -2   2   1      351.78      327.38     24.46 o 
  -1   2   1    12671.07    11009.31    507.44 o 
   0   2   1    22418.84    24747.29    976.51 o 
   1   2   1     7754.32     7495.06    277.12 o 
   2   2   1    20298.48    21363.92   2066.69 o 
   3   2   1     8772.87     8973.51    704.63 o 
   4   2   1     5991.29     5412.77     79.39 o 
   5   2   1       39.43       99.40     22.36 o 
   6   2   1     1064.62     1197.96     64.73 o 
   7   2   1     2965.94     2768.90    117.85 o 
   8   2   1       10.91      -19.53     19.53 o 
   9   2   1        0.49       12.94     20.05 o 
  10   2   1       25.64       57.34     24.18 o 
 -10   3   1       22.99       72.18     20.90 o 
  -9   3   1       29.43       46.23     20.36 o 
  -8   3   1       84.76      107.75     19.13 o 
  -7   3   1     3067.36     2972.31    112.13 o 
  -6   3   1      247.87      367.82     24.17 o 
  -5   3   1      141.19      167.59     24.48 o 
  -4   3   1     4806.85     4934.14    152.32 o 
  -3   3   1     4526.97     4863.50    302.94 o 
  -2   3   1     2562.75     2983.94     87.35 o 
  -1   3   1    23324.13    21437.08    872.93 o 
   0   3   1     7669.93     7748.63    246.13 o 
   1   3   1     9082.58     8537.64    263.75 o 
   2   3   1      781.26      641.64     44.86 o 
   3   3   1    17215.62    17120.64    495.02 o 
   4   3   1       45.85       53.23     20.48 o 
   5   3   1     1504.24     1414.08     56.34 o 
   6   3   1     1188.29     1283.79     27.78 o 
   7   3   1      180.70      205.01     23.10 o 
   8   3   1      102.31      164.47     19.53 o 
   9   3   1        8.60       20.04     19.67 o 
  10   3   1       23.95        6.06     21.98 o 
  -9   4   1       41.68       26.11     20.22 o 
  -8   4   1        5.13      -13.63     23.90 o 
  -7   4   1       22.52       96.57     38.22 o 
  -6   4   1       23.95       66.40     23.06 o 
  -5   4   1     1215.74     1255.39     39.47 o 
  -4   4   1       66.60       79.20     19.23 o 
  -3   4   1     5597.21     5789.79    228.19 o 
  -2   4   1        1.47       56.43     17.34 o 
  -1   4   1      100.49      218.39     21.35 o 
   0   4   1     2643.70     2770.37     28.21 o 
   1   4   1     7493.24     7498.41    127.20 o 
   2   4   1       29.43       90.47     19.72 o 
   3   4   1     1871.91     2076.28    126.87 o 
   4   4   1      206.55      238.06     23.44 o 
   5   4   1      127.60      106.82     22.94 o 
   6   4   1      219.73      214.62     19.74 o 
   7   4   1      864.60      867.19     25.53 o 
   8   4   1        0.08       38.65     18.88 o 
   9   4   1        2.41       31.24     19.99 o 
  -9   5   1       56.71       37.50     17.92 o 
  -8   5   1        2.88       38.73     18.49 o 
  -7   5   1       63.38      103.70     19.98 o 
  -6   5   1      141.40      144.49     20.80 o 
  -5   5   1     2065.70     1851.48    106.07 o 
  -4   5   1      513.53      458.43     32.05 o 
  -3   5   1     2262.59     2124.17     48.29 o 
  -2   5   1      858.72      720.05     18.75 o 
  -1   5   1     4487.97     4697.49    167.70 o 
   0   5   1      151.97      185.41     15.79 o 
   1   5   1     7573.94     6981.36    275.66 o 
   2   5   1     1410.87     1162.49     39.77 o 
   3   5   1      639.89      764.14     31.69 o 
   4   5   1       65.48       97.78     23.39 o 
   5   5   1      730.50      676.82     28.45 o 
   6   5   1      215.83      256.13     20.99 o 
   7   5   1       14.56       48.31     18.10 o 
   8   5   1        2.76       27.20     20.48 o 
   9   5   1        1.99       23.86     17.68 o 
  -9   6   1       24.10       96.35     30.11 o 
  -8   6   1      150.26      110.39     22.10 o 
  -7   6   1      139.53      153.17     26.08 o 
  -6   6   1      107.80      137.35     21.65 o 
  -5   6   1      527.83      526.42     43.81 o 
  -4   6   1       32.09       71.62     21.55 o 
  -3   6   1     2705.39     2910.16     77.47 o 
  -2   6   1        0.80       26.59     17.56 o 
  -1   6   1     5667.27     5063.85    129.17 o 
   0   6   1     1807.82     1624.68     46.49 o 
   1   6   1        7.93       68.10     19.07 o 
   2   6   1      174.03      225.76     15.75 o 
   3   6   1      984.31     1005.86     47.27 o 
   4   6   1      988.62      899.48     29.51 o 
   5   6   1     1883.26     1961.14    102.81 o 
   6   6   1      131.48      153.73     20.48 o 
   7   6   1        0.95      -21.32     21.32 o 
   8   6   1        1.21       19.58     19.62 o 
   9   6   1      167.25      123.17     35.03 o 
  -8   7   1      100.54       79.28     27.19 o 
  -7   7   1       12.82       28.46     20.23 o 
  -6   7   1       16.30        9.53     33.09 o 
  -5   7   1      746.38      830.97     23.38 o 
  -4   7   1     3076.32     2948.23     77.19 o 
  -3   7   1     1016.78      845.43     20.49 o 
  -2   7   1      603.99      639.68     21.23 o 
  -1   7   1       23.47      112.87     39.87 o 
   0   7   1     3404.34     2967.43    120.88 o 
   1   7   1     4795.61     3999.05    177.19 o 
   2   7   1      224.01      234.11     17.98 o 
   3   7   1      523.94      461.39     32.63 o 
   4   7   1       48.26       72.66     21.64 o 
   5   7   1      710.34      680.82     31.83 o 
   6   7   1      572.22      572.41     37.38 o 
   7   7   1       38.90       10.48     20.44 o 
   8   7   1       47.57       95.72     21.49 o 
  -8   8   1       66.96       40.01     22.02 o 
  -7   8   1       74.21      101.73     37.13 o 
  -6   8   1      204.85      193.88     23.13 o 
  -5   8   1       30.68       72.92     21.48 o 
  -4   8   1        7.50       41.76     22.23 o 
  -3   8   1       91.17       40.19     40.46 o 
  -2   8   1        6.77       26.91     19.07 o 
  -1   8   1      467.31      403.79     25.70 o 
   0   8   1     1911.82     1748.44     66.73 o 
   1   8   1      123.91      168.02     17.45 o 
   2   8   1      488.48      491.02     16.97 o 
   3   8   1      116.46       79.33     18.65 o 
   4   8   1     1336.68     1210.16     72.74 o 
   5   8   1      229.93      259.25     23.11 o 
   6   8   1        2.78       -2.10     24.27 o 
   7   8   1       13.08       22.05     18.67 o 
   8   8   1       20.63       45.26     18.03 o 
  -7   9   1       23.24       23.75     17.86 o 
  -6   9   1        8.98       87.87     22.02 o 
  -5   9   1       58.02       85.59     26.16 o 
  -4   9   1      402.58      361.08     24.74 o 
  -3   9   1      284.33      261.10     22.03 o 
  -2   9   1        9.18       53.28     17.81 o 
  -1   9   1       95.64      114.79     18.49 o 
   0   9   1      343.46      280.07     23.95 o 
   1   9   1       32.17       33.29     17.83 o 
   2   9   1       84.25      106.80     16.24 o 
   3   9   1       25.07       89.09     31.94 o 
   4   9   1       32.72       54.26     27.90 o 
   5   9   1        1.11       -9.02     23.05 o 
   6   9   1       20.55        3.86     19.98 o 
   7   9   1        6.82       48.70     20.58 o 
  -6  10   1        6.84       16.74     18.41 o 
  -5  10   1        1.84      -19.42     19.42 o 
  -4  10   1      132.08      147.33     34.78 o 
  -3  10   1        2.21       78.71     26.11 o 
  -2  10   1      111.08      175.08     22.46 o 
  -1  10   1       27.55       45.17     18.40 o 
   0  10   1       33.40       10.05     17.79 o 
   1  10   1      129.55       88.85     18.35 o 
   2  10   1      285.24      458.22     29.16 o 
   3  10   1        4.71       47.53     18.29 o 
   4  10   1        0.53       29.70     29.52 o 
   5  10   1       79.62       69.91     25.07 o 
   6  10   1       30.01       59.62     20.43 o 
  -5  11   1       28.53      113.80     22.59 o 
  -4  11   1        3.14       12.08     18.44 o 
  -3  11   1        9.44        0.18     21.88 o 
  -2  11   1      466.02      525.95     24.56 o 
  -1  11   1       15.02       21.00     19.60 o 
   0  11   1        0.96       33.82     18.24 o 
   1  11   1      240.33      267.67     19.21 o 
   2  11   1       81.79       88.32     18.23 o 
   3  11   1        1.50       10.11     24.91 o 
   4  11   1       37.98       58.13     31.05 o 
   5  11   1        6.56      -18.55     18.55 o 
  -4  12   1        0.10       -9.34     22.36 o 
  -3  12   1       75.24      153.28     27.68 o 
  -2  12   1       27.39       30.37     23.50 o 
  -1  12   1       61.34      104.44     17.50 o 
   0  12   1        0.03        0.40     27.06 o 
   1  12   1        0.37       34.26     17.96 o 
   2  12   1      105.33       51.88     19.20 o 
   3  12   1        6.06       22.02     20.01 o 
   4  12   1        2.13       -5.35     18.23 o 
  -2  13   1       31.91       18.60     22.91 o 
  -1  13   1        0.10        9.46     18.71 o 
   0  13   1       20.54       51.06     24.28 o 
   1  13   1       32.11       22.20     16.93 o 
   2  13   1        7.30       25.61     25.56 o 
 -10   0   2        0.24       12.86     38.69 o 
  -8   0   2     2641.51     2741.38    452.42 o 
  -6   0   2     1970.89     1819.44     40.45 o 
  -4   0   2    21564.71    19533.77     98.09 o 
  -2   0   2     3991.43     3958.74     84.76 o 
   0   0   2     8106.96    11011.68    269.48 o 
   2   0   2   117989.07    86946.77    296.42 o 
   4   0   2     1801.19     1496.79     52.00 o 
   6   0   2     4235.45     3357.94     51.37 o 
   8   0   2      771.53      793.60    142.13 o 
  10   0   2       19.49       -3.13     35.93 o 
 -10   1   2       62.22       55.34     19.41 o 
  -9   1   2        0.98      -12.20     19.77 o 
  -8   1   2       92.79       93.19     25.25 o 
  -7   1   2      149.72      184.67     28.06 o 
  -6   1   2      104.01      101.94     26.36 o 
  -5   1   2      869.64     1017.44     33.13 o 
  -4   1   2    11347.23    12384.19    712.64 o 
  -3   1   2     1638.98     1833.08    187.80 o 
  -2   1   2    16687.31    17027.53    447.43 o 
  -1   1   2      346.09      256.82     19.01 o 
   0   1   2    32346.38    36808.28   1482.66 o 
   1   1   2     1655.94     1289.93    135.63 o 
   2   1   2      156.94      172.36     31.31 o 
   3   1   2      181.45      221.28     28.69 o 
   4   1   2    12910.39    11868.61    541.79 o 
   5   1   2      939.31      775.74     63.59 o 
   6   1   2     5262.83     4579.06    331.75 o 
   7   1   2       90.14      113.62     21.51 o 
   8   1   2        5.22       13.42     20.15 o 
   9   1   2       42.06       58.05     20.88 o 
  10   1   2      161.99      152.29     23.23 o 
 -10   2   2        6.62       29.39     21.52 o 
  -9   2   2       42.77       31.94     22.47 o 
  -8   2   2      542.29      579.29     34.01 o 
  -7   2   2       43.41       74.23     23.68 o 
  -6   2   2      252.34      213.26     20.91 o 
  -5   2   2      124.40      138.14     22.96 o 
  -4   2   2     2711.51     2900.84    165.63 o 
  -3   2   2      143.92      110.96     22.01 o 
  -2   2   2     4434.44     4180.09    144.30 o 
  -1   2   2       25.75      220.05     17.41 o 
   0   2   2      239.76      174.13     20.54 o 
   1   2   2     5533.69     5567.26    326.94 o 
   2   2   2     5951.45     5938.81    455.96 o 
   3   2   2     1548.88     1368.52    126.88 o 
   4   2   2     1848.49     2036.35    139.26 o 
   5   2   2      269.90      210.08     31.50 o 
   6   2   2      201.57      196.33     27.22 o 
   7   2   2      277.50      303.14     35.59 o 
   8   2   2      138.82      249.04     57.58 o 
   9   2   2        0.82       16.44     21.87 o 
  10   2   2       70.02       90.26     29.11 o 
 -10   3   2        1.69        4.62     22.02 o 
  -9   3   2        3.37        4.15     20.32 o 
  -8   3   2       48.94       79.24     17.27 o 
  -7   3   2      555.78      467.99     22.86 o 
  -6   3   2        6.44       24.55     23.00 o 
  -5   3   2      254.00      246.13     31.43 o 
  -4   3   2      884.08      947.31     27.86 o 
  -3   3   2     1443.08     1236.61     45.01 o 
  -2   3   2     6112.59     5840.82    122.56 o 
  -1   3   2      266.28      290.07     15.70 o 
   0   3   2      222.18      447.18     26.89 o 
   1   3   2      204.11      257.27     20.32 o 
   2   3   2    14833.88    14005.01    387.52 o 
   3   3   2     8294.13     6974.18    615.96 o 
   4   3   2      299.20      429.52     26.09 o 
   5   3   2      113.08      118.94     26.31 o 
   6   3   2     1710.43     1674.23     82.90 o 
   7   3   2      185.00      194.86     31.62 o 
   8   3   2       27.37       57.07     24.43 o 
   9   3   2        4.36       20.94     18.83 o 
 -10   4   2       69.74       31.77     50.48 o 
  -9   4   2       68.61       38.04     19.29 o 
  -8   4   2       90.52       56.07     22.22 o 
  -7   4   2      249.94      307.17     28.07 o 
  -6   4   2     1130.51     1234.64     31.19 o 
  -5   4   2      573.15      486.31     22.82 o 
  -4   4   2      275.47      229.42     22.05 o 
  -3   4   2     5689.61     5462.44    261.46 o 
  -2   4   2     4262.73     4814.59    133.01 o 
  -1   4   2    21585.36    19405.42   1142.34 o 
   0   4   2      438.23      462.10     27.43 o 
   1   4   2     4905.81     4419.66    163.33 o 
   2   4   2      374.76      451.39     68.82 o 
   3   4   2     6567.95     6108.39    424.44 o 
   4   4   2      130.10      171.38     23.38 o 
   5   4   2      202.58      295.26     35.19 o 
   6   4   2      183.01      228.94     18.21 o 
   7   4   2      398.82      376.09     21.36 o 
   8   4   2        8.06       50.01     21.08 o 
   9   4   2      116.40      109.36     21.74 o 
  -9   5   2      107.19      109.47     22.42 o 
  -8   5   2        2.71       22.21     22.96 o 
  -7   5   2     1534.66     1360.23     57.17 o 
  -6   5   2      235.23      325.83     29.02 o 
  -5   5   2     1793.41     1885.08    110.21 o 
  -4   5   2      418.47      336.86     38.32 o 
  -3   5   2     5089.75     4915.66     87.01 o 
  -2   5   2      881.67      913.02     30.59 o 
  -1   5   2       30.74      229.04     39.58 o 
   0   5   2     7003.27     6148.58    203.60 o 
   1   5   2     1477.54     1785.96     34.75 o 
   2   5   2     2441.11     2460.23     85.39 o 
   3   5   2     9892.34     8733.78    335.27 o 
   4   5   2     1231.45     1099.30     38.28 o 
   5   5   2      860.33      898.04     20.50 o 
   6   5   2      438.29      395.58     19.91 o 
   7   5   2     1096.67      990.81     52.85 o 
   8   5   2       34.86       17.41     19.01 o 
   9   5   2        0.26      -19.56     19.56 o 
  -9   6   2        4.58       59.11     25.74 o 
  -8   6   2       57.24       94.19     66.06 o 
  -7   6   2       44.53       53.24     22.39 o 
  -6   6   2       11.20       -3.77     26.39 o 
  -5   6   2      826.57      774.76     94.43 o 
  -4   6   2     1847.92     1641.23     79.12 o 
  -3   6   2     1245.40     1235.01     51.66 o 
  -2   6   2      196.90      215.52     19.77 o 
  -1   6   2     4149.61     3496.34    197.97 o 
   0   6   2      871.37     1016.63     86.38 o 
   1   6   2     1077.19      923.28     32.59 o 
   2   6   2       66.53       34.82     13.84 o 
   3   6   2      258.76      238.73     23.20 o 
   4   6   2      329.85      291.92     44.31 o 
   5   6   2        0.39       40.30     21.93 o 
   6   6   2       39.40       51.23     22.16 o 
   7   6   2      166.92      110.80     19.50 o 
   8   6   2       73.61       50.04     21.51 o 
   9   6   2        4.74       28.74     43.26 o 
  -8   7   2        0.16       59.32     19.31 o 
  -7   7   2       38.39      125.11     26.30 o 
  -6   7   2       29.13       47.86     21.94 o 
  -5   7   2      158.70      221.22     33.49 o 
  -4   7   2       49.20       49.87     17.56 o 
  -3   7   2       62.83      145.07     43.37 o 
  -2   7   2      307.71      373.89     18.71 o 
  -1   7   2     1916.43     1701.63     75.51 o 
   0   7   2     1840.15     1579.56     46.47 o 
   1   7   2       75.32       94.87     15.35 o 
   2   7   2      458.53      419.71     16.18 o 
   3   7   2      692.81      576.75     24.18 o 
   4   7   2      845.77      823.97     41.00 o 
   5   7   2      118.58      109.43     16.45 o 
   6   7   2       10.07       26.23     17.59 o 
   7   7   2        4.29      -21.15     22.27 o 
   8   7   2       94.15      121.27     31.53 o 
  -8   8   2        5.20       67.80     29.83 o 
  -7   8   2       23.84       97.55     53.37 o 
  -6   8   2      500.72      445.68     26.74 o 
  -5   8   2      154.32      219.84     63.90 o 
  -4   8   2        7.21       31.49     19.44 o 
  -3   8   2      358.99      406.41     24.06 o 
  -2   8   2     1271.03     1410.69     99.21 o 
  -1   8   2       16.73       61.61     31.44 o 
   0   8   2      420.03      426.82     29.12 o 
   1   8   2      433.56      490.26     17.37 o 
   2   8   2      229.07      283.87     15.61 o 
   3   8   2      358.78      371.88     28.40 o 
   4   8   2      293.34      425.44     18.30 o 
   5   8   2       40.89      123.89     26.29 o 
   6   8   2      115.96      147.93     20.09 o 
   7   8   2       23.79       18.79     21.48 o 
   8   8   2        0.03       54.20     31.73 o 
  -7   9   2        7.90      -26.85     26.85 o 
  -6   9   2        0.08      -11.18     22.45 o 
  -5   9   2      128.40      134.08     22.29 o 
  -4   9   2       65.77       75.09     23.89 o 
  -3   9   2      195.04      282.50     38.04 o 
  -2   9   2     1505.93     1406.36     50.45 o 
  -1   9   2      553.78      517.96     23.95 o 
   0   9   2      446.27      562.15     29.99 o 
   1   9   2      313.05      285.66     21.85 o 
   2   9   2     1320.51     1315.35     43.00 o 
   3   9   2      326.85      364.94     17.77 o 
   4   9   2       22.10       20.40     16.15 o 
   5   9   2      122.33       93.91     19.67 o 
   6   9   2        9.74       32.38     23.47 o 
   7   9   2       10.55       41.39     21.34 o 
  -6  10   2      158.88      106.57     32.84 o 
  -5  10   2       37.72       41.70     31.71 o 
  -4  10   2       53.03      101.61     21.41 o 
  -3  10   2       26.24      -12.49     48.23 o 
  -2  10   2      102.79      104.78     28.83 o 
  -1  10   2      197.45      279.20     27.14 o 
   0  10   2       51.52       66.79     17.95 o 
   1  10   2        0.77       22.31     13.56 o 
   2  10   2      145.26      131.43     25.07 o 
   3  10   2       56.90      217.36     50.40 o 
   4  10   2      139.66       91.55     23.51 o 
   5  10   2        3.15       54.55     16.47 o 
   6  10   2       84.64       40.90     27.01 o 
  -5  11   2        0.05       -5.93     30.84 o 
  -4  11   2        2.82        2.18     22.85 o 
  -3  11   2      121.57      135.52     18.22 o 
  -2  11   2      174.82      163.35     28.41 o 
  -1  11   2       66.67       28.47     16.63 o 
   0  11   2        6.47       23.52     17.76 o 
   1  11   2      112.05      130.44     23.84 o 
   2  11   2       75.23       30.13     13.79 o 
   3  11   2      154.44      166.73     24.02 o 
   4  11   2       16.57       28.08     25.73 o 
   5  11   2       21.34       32.24     33.61 o 
  -4  12   2       25.01       26.29     33.82 o 
  -3  12   2       42.49       67.69     27.35 o 
  -2  12   2        2.67       39.04     30.20 o 
  -1  12   2       41.42       32.68     19.28 o 
   0  12   2       15.81        5.51     16.26 o 
   1  12   2       11.89       81.91     17.82 o 
   2  12   2        0.29       64.20     29.45 o 
   3  12   2        1.34       11.27     31.80 o 
   4  12   2        1.26       29.07     22.32 o 
  -2  13   2        1.86       13.99     20.85 o 
  -1  13   2       43.55       56.63     18.73 o 
   0  13   2        4.75        7.03     18.20 o 
   1  13   2       58.49       65.62     17.92 o 
   2  13   2        5.44       32.77     26.06 o 
  -9   0   3       63.80       60.89     22.54 o 
  -7   0   3      248.11      312.62     45.91 o 
  -5   0   3     5214.99     6291.21     65.69 o 
  -3   0   3      834.67      844.98     33.22 o 
  -1   0   3    23957.92    27186.26   1223.37 o 
   1   0   3     3877.35     4283.79    131.30 o 
   3   0   3     2823.29     2650.00     61.40 o 
   5   0   3     5338.50     4774.27     69.00 o 
   7   0   3       62.47       27.05     37.73 o 
   9   0   3      266.85      290.50     37.19 o 
 -10   1   3       38.20       49.69     21.79 o 
  -9   1   3       76.12       67.60     20.96 o 
  -8   1   3      413.40      457.79     23.32 o 
  -7   1   3        9.41       -9.98     18.76 o 
  -6   1   3     1027.25     1198.25     54.76 o 
  -5   1   3     2082.38     2165.15     77.70 o 
  -4   1   3      232.87      232.18     23.68 o 
  -3   1   3       35.01       15.22     16.61 o 
  -2   1   3     1151.03     1351.70     47.50 o 
  -1   1   3      860.65     1006.34     40.93 o 
   0   1   3     7471.60     7592.85    442.28 o 
   1   1   3      390.21      437.75     40.09 o 
   2   1   3     5641.73     4799.98    330.61 o 
   3   1   3     6468.30     5246.56    349.11 o 
   4   1   3    10305.47     9614.39    784.20 o 
   5   1   3      452.43      311.58     28.36 o 
   6   1   3       12.54       68.81     44.66 o 
   7   1   3      787.53      706.14     48.36 o 
   8   1   3       65.74       51.48     20.44 o 
   9   1   3       44.40       55.40     25.46 o 
  10   1   3       17.50        6.76     22.94 o 
 -10   2   3       20.67       42.86     20.01 o 
  -9   2   3       80.81       75.59     21.69 o 
  -8   2   3      255.56      306.64     22.25 o 
  -7   2   3     1228.75     1258.33     88.01 o 
  -6   2   3      926.50     1054.67     53.54 o 
  -5   2   3      191.25      268.80     22.17 o 
  -4   2   3    10576.36    10264.99    538.69 o 
  -3   2   3     2111.18     2084.33    109.91 o 
  -2   2   3    11916.75    12910.16    364.71 o 
  -1   2   3    39281.09    40308.09    620.97 o 
   0   2   3    15634.48    13740.01   1264.02 o 
   1   2   3     1860.86     1786.26    105.40 o 
   2   2   3      236.21      250.59     23.73 o 
   3   2   3    12437.73    10183.68   1330.49 o 
   4   2   3      882.57      921.10    103.82 o 
   5   2   3       41.89       51.07     25.44 o 
   6   2   3      901.04      903.33     83.15 o 
   7   2   3       72.04       90.71     31.15 o 
   8   2   3      463.14      502.83     28.65 o 
   9   2   3      140.60      161.99     20.21 o 
  10   2   3       16.21       55.57     22.28 o 
 -10   3   3        7.07       35.05     19.66 o 
  -9   3   3       83.78       64.07     20.79 o 
  -8   3   3      370.36      406.93     32.72 o 
  -7   3   3        8.44       47.83     20.91 o 
  -6   3   3       40.18      126.53     21.62 o 
  -5   3   3     8192.90     6911.42    193.96 o 
  -4   3   3      209.45      240.84     23.37 o 
  -3   3   3     5230.24     4678.71    204.16 o 
  -2   3   3     1885.39     2070.96     58.44 o 
  -1   3   3    12640.71    12135.67    845.42 o 
   0   3   3     9744.46     9802.70    912.47 o 
   1   3   3     2967.20     2992.19    241.60 o 
   2   3   3     3252.42     3630.74    192.17 o 
   3   3   3     3126.38     3279.77    250.60 o 
   4   3   3     1073.27     1167.98    109.74 o 
   5   3   3       39.41       26.45     21.56 o 
   6   3   3        3.39       26.46     22.22 o 
   7   3   3     1831.95     1710.24     56.82 o 
   8   3   3       56.90       90.07     20.95 o 
   9   3   3        0.36        2.93     21.89 o 
  -9   4   3        4.85       41.45     18.97 o 
  -8   4   3      177.23      145.95     22.62 o 
  -7   4   3      588.61      567.98     24.41 o 
  -6   4   3        9.59       42.65     18.98 o 
  -5   4   3      475.21      483.96     24.47 o 
  -4   4   3     1605.96     1870.49     80.87 o 
  -3   4   3     1405.99     1538.82     92.62 o 
  -2   4   3     1414.55     1259.85     43.68 o 
  -1   4   3    15084.95    15346.68    430.04 o 
   0   4   3      173.43      198.56     16.49 o 
   1   4   3      598.97      628.43     54.48 o 
   2   4   3     5873.00     4976.38    239.78 o 
   3   4   3     9561.95     9412.29    565.96 o 
   4   4   3      215.46      269.55     24.36 o 
   5   4   3       88.62      108.26     24.56 o 
   6   4   3      463.65      541.48     21.27 o 
   7   4   3      144.99      191.37     27.39 o 
   8   4   3        3.82       10.20     23.22 o 
   9   4   3        5.99      -14.22     21.86 o 
  -9   5   3       55.66       47.20     19.41 o 
  -8   5   3        0.20       22.08     24.52 o 
  -7   5   3       24.69       48.09     22.02 o 
  -6   5   3       96.05       62.07     23.10 o 
  -5   5   3       70.50      116.94     24.80 o 
  -4   5   3      310.53      335.03     18.46 o 
  -3   5   3     1235.97     1247.43     57.89 o 
  -2   5   3      971.91     1062.61     86.77 o 
  -1   5   3      417.09      334.78     15.11 o 
   0   5   3      728.12      796.21     79.34 o 
   1   5   3      285.26      409.32     25.05 o 
   2   5   3       68.26       85.99     19.48 o 
   3   5   3      202.80      248.14     22.33 o 
   4   5   3       37.78       66.24     26.92 o 
   5   5   3      260.49      275.85     20.47 o 
   6   5   3      659.09      582.10     35.47 o 
   7   5   3        2.50       -6.83     19.05 o 
   8   5   3       45.93       44.32     25.88 o 
   9   5   3       49.96       70.44     20.79 o 
  -9   6   3       71.18      124.16     25.65 o 
  -8   6   3        9.34      -23.36     28.68 o 
  -7   6   3      133.10      173.11     22.93 o 
  -6   6   3       18.69       81.35     46.01 o 
  -5   6   3     1545.53     1743.01     26.12 o 
  -4   6   3     1122.42      996.54     76.48 o 
  -3   6   3      777.28      660.84     41.73 o 
  -2   6   3      248.40      170.63     16.45 o 
  -1   6   3       75.27      155.18     16.50 o 
   0   6   3      850.30      873.56     54.03 o 
   1   6   3     8009.12     6950.51    210.29 o 
   2   6   3     2192.71     1981.71     64.64 o 
   3   6   3      338.72      304.68     18.52 o 
   4   6   3      163.18      181.43     23.55 o 
   5   6   3     1665.05     1519.22     53.67 o 
   6   6   3      551.86      490.28     38.15 o 
   7   6   3        8.40       21.53     19.71 o 
   8   6   3        2.01       -6.34     26.36 o 
   9   6   3        6.70       21.59     20.08 o 
  -8   7   3      275.82      242.88     28.09 o 
  -7   7   3      276.39      249.41     27.12 o 
  -6   7   3        4.01       22.47     21.57 o 
  -5   7   3      341.68      365.83     25.81 o 
  -4   7   3      536.00      602.89     25.95 o 
  -3   7   3     2004.47     2029.74     67.67 o 
  -2   7   3      762.03      587.46     33.76 o 
  -1   7   3     1245.82     1148.53     46.46 o 
   0   7   3     2119.13     1721.38     49.45 o 
   1   7   3      107.91      189.90     25.99 o 
   2   7   3      992.83     1018.05     42.84 o 
   3   7   3       23.85       54.44     16.39 o 
   4   7   3      754.10      796.63     88.14 o 
   5   7   3      513.79      476.70     27.29 o 
   6   7   3        3.40       19.19     19.21 o 
   7   7   3        8.67        8.77     20.54 o 
   8   7   3        0.08       40.62     23.80 o 
  -8   8   3       47.27       88.85     45.29 o 
  -7   8   3       17.14       55.19     28.51 o 
  -6   8   3       16.63       37.54     25.97 o 
  -5   8   3       12.95       33.35     25.51 o 
  -4   8   3     2517.48     2380.63    102.79 o 
  -3   8   3      643.00      513.06     50.53 o 
  -2   8   3       17.48       51.20     19.37 o 
  -1   8   3        0.61       53.29     17.06 o 
   0   8   3     2299.46     2269.39    179.37 o 
   1   8   3     1492.31     1309.10     35.25 o 
   2   8   3      288.51      262.13     15.91 o 
   3   8   3       28.57       96.99     26.33 o 
   4   8   3        0.26       63.40     21.37 o 
   5   8   3       47.77       72.07     20.84 o 
   6   8   3      244.02      205.96     20.38 o 
   7   8   3        7.01       10.64     37.19 o 
   8   8   3        4.66       31.13     21.49 o 
  -7   9   3       18.39       20.15     42.42 o 
  -6   9   3       29.78       67.18     32.48 o 
  -5   9   3        0.30       46.25     22.07 o 
  -4   9   3        1.96      -18.45     36.91 o 
  -3   9   3        0.40       47.89     42.89 o 
  -2   9   3       54.90      144.95     29.70 o 
  -1   9   3      146.20      202.46     23.04 o 
   0   9   3      557.48      392.12     28.91 o 
   1   9   3      317.09      311.85     13.80 o 
   2   9   3       51.52      115.60     15.83 o 
   3   9   3        0.72       37.12     21.31 o 
   4   9   3      147.39      194.83     21.65 o 
   5   9   3      202.77      192.65     19.73 o 
   6   9   3       16.30       30.05     25.58 o 
   7   9   3       17.84       51.33     39.31 o 
  -6  10   3       52.97       45.30     40.54 o 
  -5  10   3       23.98      109.59     33.47 o 
  -4  10   3       77.79       37.50     39.83 o 
  -3  10   3      126.71      101.59     19.30 o 
  -2  10   3     1041.16     1141.74     63.28 o 
  -1  10   3       21.87       34.40     26.87 o 
   0  10   3      126.67       75.13     17.14 o 
   1  10   3      162.33      179.42     19.37 o 
   2  10   3      399.09      464.29     29.23 o 
   3  10   3       86.70      113.98     19.04 o 
   4  10   3       76.88       93.63     19.94 o 
   5  10   3        0.75      -14.41     55.23 o 
   6  10   3        0.01       48.55     16.69 o 
  -5  11   3       11.43        1.55     20.09 o 
  -4  11   3        3.50       61.15     25.23 o 
  -3  11   3        7.75       68.28     25.02 o 
  -2  11   3        0.04       45.75     20.21 o 
  -1  11   3       35.02       33.40     18.69 o 
   0  11   3       34.75       65.64     17.98 o 
   1  11   3        9.23       65.27     27.74 o 
   2  11   3      244.77      228.03     16.99 o 
   3  11   3        6.80       93.23     32.15 o 
   4  11   3        6.01       48.99     18.20 o 
   5  11   3       42.40      -17.03     23.48 o 
  -4  12   3        2.49       33.82     43.04 o 
  -3  12   3        3.04      -20.16     20.16 o 
  -2  12   3      189.04      175.90     25.81 o 
  -1  12   3       11.72       10.85     19.36 o 
   0  12   3       38.14       68.56     17.03 o 
   1  12   3       89.94       92.11     19.39 o 
   2  12   3       50.75       70.17     23.49 o 
   3  12   3        7.75        9.27     24.46 o 
   4  12   3       21.95        2.63     24.79 o 
  -2  13   3        3.46       13.26     22.30 o 
  -1  13   3        0.54       24.51     19.82 o 
   0  13   3        0.04       32.83     20.75 o 
   1  13   3        5.93       -3.00     20.15 o 
   2  13   3       18.79       53.07     46.09 o 
 -10   0   4       87.14       42.26     29.25 o 
  -8   0   4      124.68      118.87     54.24 o 
  -6   0   4      287.23      393.26     43.41 o 
  -4   0   4     9531.69    10674.86    595.40 o 
  -2   0   4    19316.51    18887.79   1253.21 o 
   0   0   4    74240.88    89499.67    266.35 o 
   2   0   4     1919.35     1660.17     94.91 o 
   4   0   4       56.37       40.01     33.20 o 
   6   0   4      681.81      738.28     50.03 o 
   8   0   4      219.02      252.20     29.99 o 
  10   0   4      147.23      100.15     37.39 o 
 -10   1   4        2.96       16.34     20.30 o 
  -9   1   4       28.14       25.54     19.23 o 
  -8   1   4     1565.62     1610.97     92.73 o 
  -7   1   4      122.73       98.35     20.53 o 
  -6   1   4      420.91      463.50     25.57 o 
  -5   1   4      114.58      125.84     23.63 o 
  -4   1   4    11537.27    11452.29    304.72 o 
  -3   1   4      268.07      241.92     18.10 o 
  -2   1   4     6051.27     6278.87    264.47 o 
  -1   1   4     2089.83     2721.70     70.77 o 
   0   1   4      682.95     1160.71     49.05 o 
   1   1   4     5717.92     5466.57    270.52 o 
   2   1   4    13251.41    12447.47    798.01 o 
   3   1   4     3375.31     2849.07    208.62 o 
   4   1   4     2805.43     2827.28    168.53 o 
   5   1   4      521.41      516.11     54.55 o 
   6   1   4     2033.14     2120.74     62.87 o 
   7   1   4       43.84       34.12     33.35 o 
   8   1   4       20.59       33.00     22.43 o 
   9   1   4        0.68       43.48     19.34 o 
  10   1   4        4.62       70.97     56.03 o 
 -10   2   4        3.32      -13.01     25.80 o 
  -9   2   4        9.80        2.60     21.53 o 
  -8   2   4       44.31       51.18     20.13 o 
  -7   2   4      166.68      214.93     24.27 o 
  -6   2   4      351.14      377.95     50.20 o 
  -5   2   4      152.07      212.37     24.40 o 
  -4   2   4     3221.65     3624.42    166.91 o 
  -3   2   4     2502.95     2689.74    197.88 o 
  -2   2   4        9.26       72.02     15.40 o 
  -1   2   4     7587.93     7429.94    288.95 o 
   0   2   4     4137.54     5097.53     70.42 o 
   1   2   4     1367.68     1391.55    120.53 o 
   2   2   4     5617.00     5005.80    278.09 o 
   3   2   4       57.06       54.35     24.29 o 
   4   2   4        4.12        7.50     22.87 o 
   5   2   4      281.08      308.59     39.38 o 
   6   2   4     3135.20     3071.13    211.26 o 
   7   2   4       22.24       21.01     84.76 o 
   8   2   4       88.28       33.17     43.07 o 
   9   2   4      147.63      133.12     28.67 o 
 -10   3   4       39.81       55.80     21.42 o 
  -9   3   4        0.05        1.79     25.55 o 
  -8   3   4      243.21      264.77     23.29 o 
  -7   3   4       83.04       98.01     20.12 o 
  -6   3   4     2440.37     2424.12    151.83 o 
  -5   3   4     1905.30     1676.13    117.47 o 
  -4   3   4       13.15       28.84     19.23 o 
  -3   3   4       62.22       43.81     17.41 o 
  -2   3   4    14313.82    13461.31    797.14 o 
  -1   3   4     5133.64     4867.07    290.64 o 
   0   3   4       12.25       72.74     17.83 o 
   1   3   4      411.03      385.44     34.71 o 
   2   3   4     3182.39     3078.64    184.56 o 
   3   3   4        3.96       56.08     22.73 o 
   4   3   4      842.22      768.14     70.08 o 
   5   3   4     1686.92     1698.21    159.91 o 
   6   3   4      202.26      274.74     32.65 o 
   7   3   4      124.42      135.49     26.01 o 
   8   3   4       98.05       48.80     18.37 o 
   9   3   4       60.11       93.59     20.43 o 
 -10   4   4       34.98       33.11     51.46 o 
  -9   4   4      148.48      150.94     26.87 o 
  -8   4   4        0.65       43.39     25.52 o 
  -7   4   4      965.06      960.29     73.96 o 
  -6   4   4       38.78       43.99     21.09 o 
  -5   4   4     1974.72     1967.41    127.90 o 
  -4   4   4       67.56       82.98     15.67 o 
  -3   4   4     4540.02     4475.45    303.49 o 
  -2   4   4     2797.08     2913.98     87.27 o 
  -1   4   4     1693.09     1623.92     30.80 o 
   0   4   4       10.03       33.96     20.48 o 
   1   4   4     1499.90     1332.54     51.51 o 
   2   4   4     7593.54     7054.59    379.34 o 
   3   4   4     5939.42     5246.05    466.85 o 
   4   4   4       49.14       34.71     20.71 o 
   5   4   4     1892.13     2051.70    113.22 o 
   6   4   4     1000.04      971.23     96.58 o 
   7   4   4      253.20      251.27     25.24 o 
   8   4   4       32.76       22.17     21.82 o 
   9   4   4        4.12       54.22     20.31 o 
  -9   5   4       28.97       65.62     31.93 o 
  -8   5   4      110.00       95.52     22.15 o 
  -7   5   4       38.38       51.80     21.37 o 
  -6   5   4      435.48      557.10     56.08 o 
  -5   5   4     2426.91     2142.01     46.60 o 
  -4   5   4     2400.79     2330.60     96.14 o 
  -3   5   4     1922.77     1882.14     52.02 o 
  -2   5   4     1120.79     1190.96     27.91 o 
  -1   5   4    15675.72    15162.19    646.34 o 
   0   5   4     1525.82     1511.99    107.28 o 
   1   5   4     4601.42     4600.69    195.56 o 
   2   5   4     1030.79     1061.54     62.11 o 
   3   5   4      625.64      586.02     45.12 o 
   4   5   4      115.90      159.03     20.60 o 
   5   5   4      206.91      217.77     24.52 o 
   6   5   4       25.23       36.90     31.29 o 
   7   5   4      108.09      108.80     20.79 o 
   8   5   4        1.89       13.02     21.77 o 
   9   5   4       92.77      114.00     20.33 o 
  -9   6   4       95.98       93.83     52.40 o 
  -8   6   4       12.49       22.55     26.27 o 
  -7   6   4      205.38      219.97     22.83 o 
  -6   6   4      192.74      208.32     22.56 o 
  -5   6   4      289.85      349.87     25.88 o 
  -4   6   4      497.85      408.65     49.59 o 
  -3   6   4      150.56      201.38     29.05 o 
  -2   6   4       67.67      155.35     16.03 o 
  -1   6   4     2663.79     2334.22     62.76 o 
   0   6   4     2507.83     2133.26     81.19 o 
   1   6   4      280.06      318.81     20.00 o 
   2   6   4        6.30       58.70     23.65 o 
   3   6   4     2681.09     2291.88     76.89 o 
   4   6   4     1740.10     1638.93     71.27 o 
   5   6   4       14.16       18.79     22.63 o 
   6   6   4       93.17      112.71     26.54 o 
   7   6   4      113.82       99.24     18.30 o 
   8   6   4       61.32       38.68     28.82 o 
  -8   7   4       68.22       13.12     40.77 o 
  -7   7   4       13.90       33.02     25.98 o 
  -6   7   4       45.88       82.63     25.27 o 
  -5   7   4     1245.79     1081.95     28.65 o 
  -4   7   4      250.40      307.87     54.78 o 
  -3   7   4       63.42       96.28     18.56 o 
  -2   7   4        1.37       20.77     16.25 o 
  -1   7   4      426.46      372.03     32.09 o 
   0   7   4      916.33     1034.59     77.00 o 
   1   7   4     1540.03     1590.98     37.30 o 
   2   7   4       65.95       67.02     15.29 o 
   3   7   4      114.50      143.59     17.69 o 
   4   7   4      153.82      182.75     18.56 o 
   5   7   4      355.33      386.30     20.25 o 
   6   7   4        9.97      -25.97     38.05 o 
   7   7   4       39.29       67.46     29.53 o 
   8   7   4       17.10       58.00     27.65 o 
  -8   8   4        7.58       82.88     33.91 o 
  -7   8   4       29.45        4.26     32.73 o 
  -6   8   4       13.74      -12.53     89.05 o 
  -5   8   4      291.60      307.64     34.18 o 
  -4   8   4       91.59       95.12     33.40 o 
  -3   8   4      172.78      255.83     22.34 o 
  -2   8   4      349.97      432.66     22.68 o 
  -1   8   4     1161.95     1083.31     34.10 o 
   0   8   4      300.60      476.41     39.76 o 
   1   8   4       45.56       45.10     15.49 o 
   2   8   4      311.18      351.09     25.50 o 
   3   8   4      308.03      351.85     16.53 o 
   4   8   4      173.55      144.22     15.81 o 
   5   8   4      484.08      490.95     28.23 o 
   6   8   4        1.11       -0.22     23.19 o 
   7   8   4        1.63       89.84     74.48 o 
  -7   9   4       45.79        6.37     33.68 o 
  -6   9   4      367.64      362.39     57.32 o 
  -5   9   4      127.98      109.50     24.21 o 
  -4   9   4       85.78      177.62     25.76 o 
  -3   9   4      573.77      525.31     40.96 o 
  -2   9   4      399.92      555.92     69.97 o 
  -1   9   4      227.02      303.26     15.19 o 
   0   9   4      310.33      277.02     20.93 o 
   1   9   4      690.39      640.22     32.24 o 
   2   9   4      183.05      182.88     25.82 o 
   3   9   4        2.06       51.85     14.44 o 
   4   9   4      335.26      361.89     28.30 o 
   5   9   4       92.15      113.84     22.63 o 
   6   9   4       88.13       70.34     26.93 o 
   7   9   4        1.91      -25.22     25.22 o 
  -6  10   4       33.02      -11.02     32.18 o 
  -5  10   4        5.62        3.78     29.65 o 
  -4  10   4       77.89      112.92     53.23 o 
  -3  10   4       93.39      107.82     19.87 o 
  -2  10   4      684.38      504.04     22.42 o 
  -1  10   4       53.51      106.49     20.37 o 
   0  10   4       60.53       80.96     16.33 o 
   1  10   4      176.85      230.42     16.77 o 
   2  10   4      368.69      291.81     14.59 o 
   3  10   4      177.64      228.10     18.59 o 
   4  10   4       48.91      131.81     36.18 o 
   5  10   4       22.73       83.81     19.60 o 
   6  10   4        1.47       32.82     20.86 o 
  -5  11   4       56.35       71.88     26.75 o 
  -4  11   4       29.01       15.50     29.60 o 
  -3  11   4       41.66       56.41     27.44 o 
  -2  11   4        0.27       24.95     20.78 o 
  -1  11   4      217.15      204.83     18.93 o 
   0  11   4      151.27      112.36     20.74 o 
   1  11   4       12.29       46.42     20.33 o 
   2  11   4       13.59       41.70     17.06 o 
   3  11   4       79.22      135.40     15.72 o 
   4  11   4       11.47       13.06     22.18 o 
   5  11   4        0.08       -0.57     20.03 o 
  -4  12   4        5.78       21.13     26.36 o 
  -3  12   4        1.19      -12.58     59.12 o 
  -2  12   4        0.86       16.83     24.83 o 
  -1  12   4        8.25      -12.25     18.24 o 
   0  12   4       45.31       96.64     20.82 o 
   1  12   4       30.24       37.78     20.39 o 
   2  12   4        4.53       28.41     15.81 o 
   3  12   4        8.99        6.70     22.76 o 
   4  12   4       25.31       -8.68     44.84 o 
  -1  13   4        2.15       43.01     22.78 o 
   0  13   4        2.51       -7.29     17.43 o 
   1  13   4       44.15       74.84     18.29 o 
  -9   0   5      538.64      481.89     87.80 o 
  -7   0   5       64.67      107.28     33.94 o 
  -5   0   5     1707.27     1520.73    101.33 o 
  -3   0   5     4837.94     4839.99    446.92 o 
  -1   0   5     2859.91     4049.97     71.20 o 
   1   0   5    20147.80    20098.93    212.20 o 
   3   0   5     8233.04     6797.15    573.96 o 
   5   0   5      527.50      476.68     48.60 o 
   7   0   5       74.45       -9.13     46.45 o 
   9   0   5       72.20      152.19    111.11 o 
 -10   1   5        0.81        6.67     25.23 o 
  -9   1   5        3.87       38.85     25.78 o 
  -8   1   5       13.84       65.73     28.03 o 
  -7   1   5      154.03      181.89     53.59 o 
  -6   1   5      649.64      824.66     70.84 o 
  -5   1   5     5759.45     6253.94    282.25 o 
  -4   1   5     5745.62     5616.13    263.52 o 
  -3   1   5        7.45       56.08     16.19 o 
  -2   1   5     4543.73     4411.23    160.55 o 
  -1   1   5    23309.08    25479.40    861.06 o 
   0   1   5     8335.03     8229.63    266.68 o 
   1   1   5     2357.88     2661.35     64.85 o 
   2   1   5       99.09      113.67     20.49 o 
   3   1   5     3127.81     2677.24    180.70 o 
   4   1   5      136.90      193.96     38.86 o 
   5   1   5     4033.88     3625.47    346.63 o 
   6   1   5     1121.10     1169.15    173.14 o 
   7   1   5      115.48      178.73     27.40 o 
   8   1   5        2.72       -6.25     33.71 o 
   9   1   5      211.23      167.92     37.00 o 
 -10   2   5       54.01       52.62     22.18 o 
  -9   2   5      227.02      233.51     23.46 o 
  -8   2   5      796.42      713.32     61.85 o 
  -7   2   5        3.13       15.14     26.65 o 
  -6   2   5       49.92       78.27     22.17 o 
  -5   2   5     4302.87     3701.30    419.20 o 
  -4   2   5      836.79      791.08     35.46 o 
  -3   2   5     1867.24     1697.26     79.08 o 
  -2   2   5     3644.51     3870.55    183.18 o 
  -1   2   5     3063.21     2907.59    200.01 o 
   0   2   5    13253.80    14924.30    538.99 o 
   1   2   5     1604.32     1614.54     77.37 o 
   2   2   5     8206.48     8062.03    608.34 o 
   3   2   5     2284.87     2437.24    155.32 o 
   4   2   5     1981.98     1819.33    149.67 o 
   5   2   5      409.74      355.51     41.62 o 
   6   2   5       79.84      135.28     31.94 o 
   7   2   5      711.27      742.24     90.04 o 
   8   2   5        3.70       -9.33     24.34 o 
   9   2   5        7.47        4.92     18.97 o 
 -10   3   5       12.47       20.69     21.21 o 
  -9   3   5       83.85       74.40     25.84 o 
  -8   3   5      129.32      147.37     20.99 o 
  -7   3   5     1102.02     1160.32    128.21 o 
  -6   3   5     1101.44     1362.34     90.15 o 
  -5   3   5        9.64       52.76     17.08 o 
  -4   3   5     3225.66     3203.50    250.09 o 
  -3   3   5        2.37       12.81     17.29 o 
  -2   3   5       11.45       15.14     15.48 o 
  -1   3   5    11624.85    11303.43    443.41 o 
   0   3   5     1066.48     1079.63     78.70 o 
   1   3   5      694.31      682.15     32.38 o 
   2   3   5     4676.33     4794.28    168.10 o 
   3   3   5    11545.33    10837.07    724.36 o 
   4   3   5      451.71      552.10     31.46 o 
   5   3   5      119.98      111.82     21.64 o 
   6   3   5      770.68      892.21     28.06 o 
   7   3   5      253.44      276.76     41.75 o 
   8   3   5       16.95       33.06     23.14 o 
   9   3   5      102.78       92.14     20.38 o 
  -9   4   5      172.25      207.31     27.16 o 
  -8   4   5        1.61       49.02     23.57 o 
  -7   4   5        2.40       17.32     24.31 o 
  -6   4   5      743.27      704.88     53.58 o 
  -5   4   5     2540.67     2432.93     72.64 o 
  -4   4   5      671.89      773.97     20.02 o 
  -3   4   5       80.22      117.59     17.53 o 
  -2   4   5     8493.84     8619.35    600.16 o 
  -1   4   5     3384.83     3731.84    251.74 o 
   0   4   5      322.12      403.99     28.85 o 
   1   4   5      144.59      155.21     14.90 o 
   2   4   5        1.38       21.24     19.74 o 
   3   4   5       50.18      103.04     20.20 o 
   4   4   5      529.05      534.77     55.43 o 
   5   4   5       60.88      135.59     35.88 o 
   6   4   5      622.62      638.99     26.82 o 
   7   4   5       96.23      131.57     23.11 o 
   8   4   5      121.21      155.13     29.50 o 
   9   4   5        2.75       55.80     19.70 o 
  -9   5   5       40.00       74.42     29.63 o 
  -8   5   5      136.68      162.79     24.09 o 
  -7   5   5        1.51       15.14     23.66 o 
  -6   5   5        8.10       69.10     24.49 o 
  -5   5   5     1447.09     1288.22    198.78 o 
  -4   5   5      184.04      228.35     23.50 o 
  -3   5   5      305.69      303.07     17.46 o 
  -2   5   5     4461.06     3988.91    141.22 o 
  -1   5   5     1926.98     2058.64     39.58 o 
   0   5   5      691.87      677.88     28.65 o 
   1   5   5     3816.77     3215.67    220.00 o 
   2   5   5     7508.06     7563.94    304.86 o 
   3   5   5      140.59      198.48     20.42 o 
   4   5   5      239.23      286.92     21.46 o 
   5   5   5      849.03      850.13     60.18 o 
   6   5   5      343.83      353.76     22.96 o 
   7   5   5       13.81       86.24     46.22 o 
   8   5   5       42.46       49.39     19.29 o 
   9   5   5        3.06       49.25     19.23 o 
  -9   6   5       17.87       41.03     29.28 o 
  -8   6   5       83.76       38.49     27.87 o 
  -7   6   5       89.63       78.23     40.77 o 
  -6   6   5      117.98      292.19    123.60 o 
  -5   6   5      490.13      498.38     63.99 o 
  -4   6   5       30.55       25.79     21.54 o 
  -3   6   5     3811.73     3813.12    336.56 o 
  -2   6   5     1342.09     1316.90     71.29 o 
  -1   6   5     1353.75     1271.17     57.62 o 
   0   6   5      224.06      339.34     16.49 o 
   1   6   5     1004.26     1133.90     80.93 o 
   2   6   5      267.64      367.74     33.44 o 
   3   6   5       23.08       84.74     21.85 o 
   4   6   5       43.54       69.20     23.89 o 
   5   6   5      432.04      357.34     23.67 o 
   6   6   5      220.73      293.87     41.84 o 
   7   6   5       43.17       71.74     16.64 o 
   8   6   5       44.65       82.10     20.58 o 
  -8   7   5       32.71       -9.83     28.00 o 
  -7   7   5        7.63        4.19    104.89 o 
  -6   7   5       80.05      106.37     51.82 o 
  -5   7   5      238.19      264.31     39.13 o 
  -4   7   5      548.04      449.40     20.83 o 
  -3   7   5      795.41      632.15     32.73 o 
  -2   7   5      544.23      618.09     35.90 o 
  -1   7   5       60.77       54.88     14.25 o 
   0   7   5      585.42      673.58     16.48 o 
   1   7   5     4044.16     3509.62    129.23 o 
   2   7   5     1136.04     1019.21     20.63 o 
   3   7   5       72.91       68.37     19.15 o 
   4   7   5        0.57       49.32     18.72 o 
   5   7   5      425.25      420.71     24.69 o 
   6   7   5      337.04      331.71     22.32 o 
   7   7   5        7.74       33.68     18.87 o 
   8   7   5        1.23      -10.93     34.37 o 
  -8   8   5      103.49      107.45     29.09 o 
  -7   8   5      349.12      336.35     33.60 o 
  -6   8   5        0.19      -27.45     53.48 o 
  -5   8   5        1.85      -26.57     26.70 o 
  -4   8   5       74.62      160.39     34.18 o 
  -3   8   5      243.16      295.02     40.76 o 
  -2   8   5     1337.28     1082.20     39.14 o 
  -1   8   5        2.07       15.41     17.99 o 
   0   8   5        6.53       47.37     19.79 o 
   1   8   5      294.73      325.93     18.87 o 
   2   8   5      882.03      942.06     25.82 o 
   3   8   5      117.91      190.51     17.56 o 
   4   8   5      158.67      169.67     20.50 o 
   5   8   5      155.25      118.86     15.46 o 
   6   8   5       10.41       21.37     18.05 o 
   7   8   5        1.27       54.69     22.66 o 
  -7   9   5       42.50       62.69     23.67 o 
  -6   9   5        1.49      -23.27     23.27 o 
  -5   9   5        7.01       -5.67     19.93 o 
  -4   9   5      276.76      214.81     25.97 o 
  -3   9   5      893.93      782.81     46.69 o 
  -2   9   5      219.89      266.22     19.77 o 
  -1   9   5        9.29       64.47     15.48 o 
   0   9   5      449.23      380.73     25.02 o 
   1   9   5      148.39      139.34     25.49 o 
   2   9   5     1011.08      924.49     21.38 o 
   3   9   5      195.92      225.18     16.02 o 
   4   9   5      296.27      357.86     19.66 o 
   5   9   5        2.44        0.82     41.48 o 
   6   9   5       88.53       54.61     26.30 o 
   7   9   5       88.46       58.29     17.80 o 
  -6  10   5      152.38      185.40     27.56 o 
  -5  10   5       30.42       -6.02     26.93 o 
  -4  10   5        0.12       25.81     25.60 o 
  -3  10   5        0.07       32.36     37.63 o 
  -2  10   5      211.07      187.64     18.43 o 
  -1  10   5      105.04      119.96     15.99 o 
   0  10   5      223.38      314.68     24.90 o 
   1  10   5      184.10      184.21     17.54 o 
   2  10   5       17.46       20.77     15.34 o 
   3  10   5       63.90      140.73     23.21 o 
   4  10   5       40.51       94.40     19.57 o 
   5  10   5       40.52       86.59     30.22 o 
   6  10   5       30.70       24.27     22.75 o 
  -5  11   5       14.33        2.07     39.95 o 
  -4  11   5       20.50        3.95     22.63 o 
  -3  11   5       73.53       55.31     27.74 o 
  -2  11   5      366.10      443.26     43.72 o 
  -1  11   5       17.77        9.43     25.72 o 
   0  11   5        3.47       17.68     17.23 o 
   1  11   5      114.57      115.92     26.19 o 
   2  11   5      202.11      256.63     26.61 o 
   3  11   5        9.46       44.48     27.67 o 
   4  11   5      100.20       99.51     20.22 o 
   5  11   5        1.62       43.00     22.13 o 
  -4  12   5       43.44       22.74     20.29 o 
  -3  12   5       30.04       89.10     23.89 o 
  -2  12   5        0.20       43.23     22.33 o 
  -1  12   5       30.76       53.40     21.97 o 
   0  12   5       79.31       56.06     17.26 o 
   1  12   5        4.49       -6.43     15.98 o 
   2  12   5       16.72      -22.73     22.73 o 
   3  12   5        0.53       67.40     18.21 o 
  -1  13   5        6.11       22.13     20.04 o 
   0  13   5       83.19      107.46     24.83 o 
 -10   0   6       13.76       10.10     64.62 o 
  -8   0   6     2015.51     2769.57     56.38 o 
  -6   0   6      164.24      182.31     42.15 o 
  -4   0   6    13895.63    12789.13   1183.05 o 
  -2   0   6     5353.40     6322.15    143.70 o 
   0   0   6       22.04      283.19     38.57 o 
   2   0   6    21926.24    22914.62    785.32 o 
   4   0   6      968.09     1140.22     36.41 o 
   6   0   6      644.41      674.02     48.78 o 
   8   0   6       32.03       69.45     47.70 o 
 -10   1   6        2.42       35.63     20.11 o 
  -9   1   6        0.08        8.55     27.27 o 
  -8   1   6       57.86       44.98     25.08 o 
  -7   1   6      140.68      228.39     28.72 o 
  -6   1   6     1274.63     1396.35    117.45 o 
  -5   1   6     1028.36     1136.06     81.65 o 
  -4   1   6     5821.37     6229.20    227.09 o 
  -3   1   6     4140.09     3875.19    206.85 o 
  -2   1   6     3507.53     3432.28    139.97 o 
  -1   1   6     4431.23     4765.54    247.20 o 
   0   1   6    10008.42    12027.31     85.22 o 
   1   1   6      446.15      433.59     20.63 o 
   2   1   6      599.07      709.41     31.04 o 
   3   1   6        1.54       29.83     24.69 o 
   4   1   6      124.11      195.18     27.29 o 
   5   1   6      471.34      564.97     34.42 o 
   6   1   6     1960.33     1998.73     39.23 o 
   7   1   6      127.61      118.86     33.28 o 
   8   1   6       25.55       59.13     33.63 o 
   9   1   6       60.74       94.69     24.00 o 
 -10   2   6        0.73       33.54     28.49 o 
  -9   2   6       65.58       84.97     38.07 o 
  -8   2   6      490.30      566.34     32.69 o 
  -7   2   6      222.25      183.48     23.30 o 
  -6   2   6     1525.82     1704.53     93.53 o 
  -5   2   6      458.88      447.44     68.63 o 
  -4   2   6     1186.91     1324.72     85.42 o 
  -3   2   6      135.41      150.20     14.92 o 
  -2   2   6    21657.70    22104.35   1085.12 o 
  -1   2   6     1655.36     1990.45    115.83 o 
   0   2   6      360.22      483.49     24.51 o 
   1   2   6     6738.49     6696.45    385.61 o 
   2   2   6     8731.08     8615.14    744.73 o 
   3   2   6     2683.56     2534.72    150.39 o 
   4   2   6      257.07      219.09     26.99 o 
   5   2   6     1351.67     1290.43     97.07 o 
   6   2   6        3.62       45.27     26.08 o 
   7   2   6      114.72      117.52     33.67 o 
   8   2   6      243.29      238.29     43.09 o 
   9   2   6       15.60       -5.72     19.24 o 
 -10   3   6      129.29       72.92     31.06 o 
  -9   3   6       46.36       32.79     26.57 o 
  -8   3   6        8.76       -3.85     26.55 o 
  -7   3   6       36.44       38.74     25.43 o 
  -6   3   6     1888.12     1936.60    136.97 o 
  -5   3   6      179.60      190.14     20.06 o 
  -4   3   6        8.20       43.33     16.93 o 
  -3   3   6     1083.82     1245.27     47.47 o 
  -2   3   6     1278.97     1170.96     31.40 o 
  -1   3   6      586.22      428.02     25.80 o 
   0   3   6      926.77      861.67     66.67 o 
   1   3   6     3482.91     3415.99    284.15 o 
   2   3   6    13482.48    13642.49    795.24 o 
   3   3   6     2205.67     2217.95    123.28 o 
   4   3   6      582.50      555.28     33.48 o 
   5   3   6        3.21       -5.35     27.80 o 
   6   3   6     1227.34     1338.84     79.06 o 
   7   3   6       21.19       26.22     20.29 o 
   8   3   6       27.95       29.36     21.03 o 
   9   3   6       24.08       71.21     18.94 o 
  -9   4   6       12.90       95.75     37.98 o 
  -8   4   6       13.52        9.66     30.37 o 
  -7   4   6       13.10       -5.77     21.98 o 
  -6   4   6     1587.44     1705.18    122.96 o 
  -5   4   6     1493.01     1346.66     61.27 o 
  -4   4   6       26.23       34.44     16.63 o 
  -3   4   6      974.29      928.35     37.25 o 
  -2   4   6     8563.96     8520.90    134.69 o 
  -1   4   6    15845.74    14414.32    864.22 o 
   0   4   6      796.03      755.30     25.38 o 
   1   4   6       10.15       46.28     17.13 o 
   2   4   6     1524.45     1587.81    109.65 o 
   3   4   6      789.91      934.59     56.24 o 
   4   4   6     1223.52     1352.92    126.99 o 
   5   4   6      522.16      557.18     46.22 o 
   6   4   6       26.71       52.73     30.57 o 
   7   4   6      213.60      181.90     28.01 o 
   8   4   6      109.57       91.55     20.98 o 
   9   4   6       35.26       40.14     22.10 o 
  -9   5   6      188.70      188.10     33.45 o 
  -8   5   6       38.93        7.22     24.50 o 
  -7   5   6      563.78      588.28     47.02 o 
  -6   5   6       21.98       36.80     27.79 o 
  -5   5   6     1151.13     1396.93     62.14 o 
  -4   5   6       44.80      146.92     18.93 o 
  -3   5   6      322.50      491.35     45.36 o 
  -2   5   6       96.87      159.22     15.09 o 
  -1   5   6      429.78      292.15     14.15 o 
   0   5   6      253.38      268.94     23.46 o 
   1   5   6     1744.76     1514.33     67.78 o 
   2   5   6      344.63      409.88     22.16 o 
   3   5   6     3959.18     3732.37    145.06 o 
   4   5   6      457.12      480.01     28.72 o 
   5   5   6      106.03      141.69     22.62 o 
   6   5   6      105.79      109.40     21.97 o 
   7   5   6      117.08      124.85     20.75 o 
   8   5   6       43.90       55.97     32.95 o 
  -9   6   6       34.26      -38.90     41.66 o 
  -8   6   6      133.38      129.82     34.11 o 
  -7   6   6        6.26      -22.89     26.12 o 
  -6   6   6       64.89       96.70     25.16 o 
  -5   6   6     2211.72     2194.89     62.06 o 
  -4   6   6     3174.39     2996.51    113.51 o 
  -3   6   6      267.71      281.29     18.70 o 
  -2   6   6      457.99      384.78     23.72 o 
  -1   6   6     3161.24     3190.89    159.09 o 
   0   6   6     4723.39     5236.31    247.98 o 
   1   6   6      626.74      587.53     39.06 o 
   2   6   6      339.55      312.18     20.13 o 
   3   6   6       19.44       89.93     22.77 o 
   4   6   6       60.91      150.03     23.92 o 
   5   6   6      584.82      592.31     51.34 o 
   6   6   6      153.07      168.62     24.85 o 
   7   6   6       18.28       -0.44     22.46 o 
   8   6   6        4.38       39.11     21.70 o 
  -8   7   6       45.11       62.67     91.33 o 
  -7   7   6      152.14       46.36     27.25 o 
  -6   7   6        4.00       36.72     21.77 o 
  -5   7   6        6.11       -0.51     22.20 o 
  -4   7   6       17.13       74.23     17.36 o 
  -3   7   6     2070.56     2142.83     40.28 o 
  -2   7   6      101.95      155.09     22.31 o 
  -1   7   6     1617.63     1673.27     93.47 o 
   0   7   6     1131.56      969.44     44.47 o 
   1   7   6      234.50      345.56     29.93 o 
   2   7   6       23.23       29.17     17.97 o 
   3   7   6      188.20      170.08     21.96 o 
   4   7   6      753.02      817.49     37.36 o 
   5   7   6      198.11      219.39     21.78 o 
   6   7   6       14.22       96.36     23.13 o 
   7   7   6       10.63       69.91     21.28 o 
   8   7   6       44.36       52.17     24.21 o 
  -8   8   6        6.19       50.72     47.75 o 
  -7   8   6       19.31       44.68     27.24 o 
  -6   8   6      285.34      328.16     32.84 o 
  -5   8   6      307.42      322.56     23.64 o 
  -4   8   6       19.55        8.31     35.49 o 
  -3   8   6      849.17      772.57     20.96 o 
  -2   8   6      108.91      165.18     23.81 o 
  -1   8   6       45.67       77.08     13.82 o 
   0   8   6      274.94      261.56     17.40 o 
   1   8   6     2636.67     2576.60     70.10 o 
   2   8   6      201.32      263.49     17.76 o 
   3   8   6       77.02       97.69     18.44 o 
   4   8   6      120.13      238.88     31.47 o 
   5   8   6      456.87      514.88     27.02 o 
   6   8   6       16.34       27.61     20.00 o 
   7   8   6        6.60       23.36     59.26 o 
  -7   9   6       32.54       42.83     33.82 o 
  -6   9   6        2.16       44.98     26.11 o 
  -5   9   6       23.99       36.60     22.42 o 
  -4   9   6      102.58      126.56     38.56 o 
  -3   9   6       79.10      184.48     28.91 o 
  -2   9   6      693.09      636.83     34.03 o 
  -1   9   6       30.42       40.38     15.74 o 
   0   9   6      201.84      324.67     25.68 o 
   1   9   6        0.74      -17.31     17.31 o 
   2   9   6      258.98      328.59     17.19 o 
   3   9   6        0.37       -1.35     16.45 o 
   4   9   6       52.65       65.67     19.98 o 
   5   9   6       84.67       65.10     21.05 o 
   6   9   6        0.03       60.22     26.87 o 
  -6  10   6      133.22       49.13     33.31 o 
  -5  10   6       26.92       59.31     29.94 o 
  -4  10   6        2.70       51.66     18.10 o 
  -3  10   6      210.78      249.88     20.07 o 
  -2  10   6       59.71       83.52     20.22 o 
  -1  10   6      224.17      335.67     24.31 o 
   0  10   6      393.00      299.30     25.68 o 
   1  10   6      167.00      111.49     15.11 o 
   2  10   6       14.50       48.92     16.41 o 
   3  10   6      186.26      323.97     21.04 o 
   4  10   6      138.40      132.38     21.04 o 
   5  10   6       38.06       12.54     17.12 o 
   6  10   6        0.28       45.29     41.70 o 
  -5  11   6       49.85       63.06     23.38 o 
  -4  11   6       44.04      -19.43     22.84 o 
  -3  11   6        7.09       -8.94     45.97 o 
  -2  11   6       55.36       64.32     25.28 o 
  -1  11   6        8.12        9.23     20.66 o 
   0  11   6        7.44       -9.09     16.55 o 
   1  11   6       41.82       88.41     16.63 o 
   2  11   6        0.06       -8.37     27.32 o 
   3  11   6       14.47       15.68     23.59 o 
   4  11   6       59.67       78.21     22.00 o 
   5  11   6        9.64       93.89     38.53 o 
  -4  12   6       50.92        8.83     41.78 o 
  -3  12   6       56.38      106.80     60.25 o 
  -2  12   6       35.28      101.98     22.83 o 
  -1  12   6       67.06       39.42     19.20 o 
   0  12   6       49.70       41.18     21.04 o 
   1  12   6       36.20       91.78     18.38 o 
   2  12   6        0.30       50.87     17.45 o 
   3  12   6       27.23       84.06     21.59 o 
   0  13   6       30.82       66.77     38.62 o 
  -9   0   7       10.88       48.33     43.32 o 
  -7   0   7      718.23      742.22     45.11 o 
  -5   0   7     5672.12     5607.88     47.97 o 
  -3   0   7     1222.78      929.47     38.44 o 
  -1   0   7    22387.91    21926.51    228.49 o 
   1   0   7     7902.08     8962.98    144.14 o 
   3   0   7       26.81       43.61     32.76 o 
   5   0   7     7056.79     7019.91     71.96 o 
   7   0   7      204.62      245.68     47.43 o 
   9   0   7      216.08      183.43     92.81 o 
 -10   1   7       25.56       91.07     34.25 o 
  -9   1   7      496.06      451.80     28.46 o 
  -8   1   7      229.89      260.41     43.41 o 
  -7   1   7       88.95      125.39     38.22 o 
  -6   1   7      421.23      347.20     25.73 o 
  -5   1   7     3704.95     3607.24    156.96 o 
  -4   1   7      470.93      414.26     28.83 o 
  -3   1   7    10429.88    11141.77    493.66 o 
  -2   1   7     1879.79     2292.50    127.61 o 
  -1   1   7       48.67      176.47     17.97 o 
   0   1   7     1069.69     1236.66     44.90 o 
   1   1   7    17241.81    17412.53    484.88 o 
   2   1   7     4171.33     4191.83    178.67 o 
   3   1   7     2425.48     2322.24     96.57 o 
   4   1   7      870.41      764.33     61.83 o 
   5   1   7      742.82      615.65     40.27 o 
   6   1   7       82.64      127.26     23.07 o 
   7   1   7        1.29       34.92     32.08 o 
   8   1   7        7.92       23.85     63.50 o 
   9   1   7       63.14       61.97     21.93 o 
 -10   2   7        0.08       21.57     28.45 o 
  -9   2   7       69.80       82.45     27.62 o 
  -8   2   7       85.46      115.34     28.67 o 
  -7   2   7       31.57       11.55     22.92 o 
  -6   2   7     1493.19     1742.10     95.53 o 
  -5   2   7      546.84      690.47     38.87 o 
  -4   2   7     1676.46     1621.92     95.73 o 
  -3   2   7      113.94      208.67     17.25 o 
  -2   2   7     9023.27     9451.63    323.68 o 
  -1   2   7    16406.90    17497.93    439.76 o 
   0   2   7      990.66      876.78     36.13 o 
   1   2   7      608.63      806.29     24.43 o 
   2   2   7      716.60      847.78     96.73 o 
   3   2   7     2998.43     2886.92    177.96 o 
   4   2   7      129.37      203.01     27.82 o 
   5   2   7     1168.73     1135.07     26.99 o 
   6   2   7      483.33      670.94     34.61 o 
   7   2   7       17.49       41.70     32.78 o 
   8   2   7       19.18       16.01     27.58 o 
   9   2   7      137.83       99.89     35.39 o 
 -10   3   7       11.83       11.84     24.97 o 
  -9   3   7      188.27      209.60     29.14 o 
  -8   3   7       57.70      100.60     27.61 o 
  -7   3   7       83.40       73.81     21.80 o 
  -6   3   7      147.65      156.03     23.18 o 
  -5   3   7     6225.90     5773.28    340.47 o 
  -4   3   7      926.29     1085.76     49.38 o 
  -3   3   7       55.73       67.06     15.27 o 
  -2   3   7     5568.58     5758.91    223.16 o 
  -1   3   7     2613.53     2486.24    189.95 o 
   0   3   7      793.86      876.73     58.25 o 
   1   3   7      129.45      155.95     24.69 o 
   2   3   7     2110.21     2232.20    152.20 o 
   3   3   7      106.51      206.75     28.36 o 
   4   3   7      221.72      178.56     27.70 o 
   5   3   7      261.05      271.71     21.70 o 
   6   3   7       91.89      142.22     32.24 o 
   7   3   7       69.30       63.73     25.69 o 
   8   3   7       76.13       72.69     23.23 o 
   9   3   7        0.53        4.86     25.09 o 
  -9   4   7       38.82       38.12     22.50 o 
  -8   4   7      246.80      217.51     24.11 o 
  -7   4   7       52.86      131.75     41.83 o 
  -6   4   7       71.95      136.80     24.50 o 
  -5   4   7      253.27      262.55     27.76 o 
  -4   4   7      100.85      141.38     18.64 o 
  -3   4   7      387.24      403.54     23.06 o 
  -2   4   7     4365.69     3915.30    114.26 o 
  -1   4   7     3846.96     3904.81     40.49 o 
   0   4   7     4293.84     4763.55    302.58 o 
   1   4   7       97.08      105.95     16.67 o 
   2   4   7     6231.17     6352.36    393.80 o 
   3   4   7     1444.75     1463.31     62.82 o 
   4   4   7      385.12      494.14     41.85 o 
   5   4   7      212.71      206.39     24.12 o 
   6   4   7      215.35      303.57     21.84 o 
   7   4   7       85.14      114.90     22.53 o 
   8   4   7       64.47      -31.73     37.93 o 
   9   4   7        9.36       43.71     20.21 o 
  -9   5   7      141.25       79.06     27.61 o 
  -8   5   7        3.95       -2.01     35.95 o 
  -7   5   7      201.69      177.03     28.59 o 
  -6   5   7     1621.05     1547.70    126.27 o 
  -5   5   7      316.71      337.70     21.20 o 
  -4   5   7      509.54      656.79     57.68 o 
  -3   5   7     2138.04     1981.71    119.56 o 
  -2   5   7     4648.35     4713.14    325.62 o 
  -1   5   7       35.46       49.63     15.26 o 
   0   5   7      335.67      261.49     16.93 o 
   1   5   7     1524.82     1611.95     59.28 o 
   2   5   7        2.25       49.10     17.95 o 
   3   5   7       79.33       66.05     19.41 o 
   4   5   7     2084.57     2085.93    117.05 o 
   5   5   7       15.96       24.69     18.15 o 
   6   5   7      486.17      601.77     26.02 o 
   7   5   7       13.67       19.21     25.27 o 
   8   5   7      131.63      201.71     42.55 o 
  -9   6   7       42.72       78.24     38.87 o 
  -8   6   7        0.72       36.13     34.30 o 
  -7   6   7      115.07       94.50     43.68 o 
  -6   6   7       35.97       61.12     56.07 o 
  -5   6   7     1519.62     1519.83    103.80 o 
  -4   6   7        0.44       27.41     29.07 o 
  -3   6   7     1376.25     1126.75     40.49 o 
  -2   6   7      829.58      707.95     24.50 o 
  -1   6   7      301.27      383.74     14.93 o 
   0   6   7      254.78      332.91     19.81 o 
   1   6   7     4638.45     4165.55    244.57 o 
   2   6   7     2378.33     2329.16    141.73 o 
   3   6   7       85.33      128.06     25.03 o 
   4   6   7       27.90       64.54     22.20 o 
   5   6   7      892.58      918.55     54.88 o 
   6   6   7      174.74      209.90     23.35 o 
   7   6   7       32.74       53.48     19.50 o 
   8   6   7       30.40       34.50     25.73 o 
  -8   7   7       93.61       36.99     38.17 o 
  -7   7   7      783.62      632.40    114.60 o 
  -6   7   7       85.11      119.02     41.08 o 
  -5   7   7        3.44       39.83     25.51 o 
  -4   7   7      227.00      328.58     22.08 o 
  -3   7   7     2510.36     2499.37    125.22 o 
  -2   7   7      473.77      441.02     25.49 o 
  -1   7   7       79.51       86.65     13.34 o 
   0   7   7      279.42      285.49     26.70 o 
   1   7   7       29.55      111.72     23.87 o 
   2   7   7      162.81      174.89     27.49 o 
   3   7   7      119.83      171.01     25.00 o 
   4   7   7       12.26       38.21     19.01 o 
   5   7   7      180.90      172.33     53.47 o 
   6   7   7        3.12       32.45     35.94 o 
   7   7   7        5.78       17.93     23.86 o 
   8   7   7        4.51      139.62     33.56 o 
  -8   8   7        7.00       79.40     33.43 o 
  -7   8   7        0.76      -24.07     26.84 o 
  -6   8   7       54.48       69.15     31.12 o 
  -5   8   7      158.57      160.40     26.69 o 
  -4   8   7      562.80      472.39     35.78 o 
  -3   8   7      712.20      558.09     35.38 o 
  -2   8   7        4.25       45.34     15.49 o 
  -1   8   7      112.05      134.92     16.16 o 
   0   8   7      185.55      268.81     20.11 o 
   1   8   7     1081.01      916.24     27.19 o 
   2   8   7       44.28       29.32     27.37 o 
   3   8   7      287.13      369.41     33.63 o 
   4   8   7        4.91        8.55     23.77 o 
   5   8   7       12.09       62.08     27.49 o 
   6   8   7       89.63       56.68     19.55 o 
   7   8   7       66.46       96.54     21.80 o 
  -7   9   7       59.93      120.60     33.95 o 
  -6   9   7      135.33      121.17     26.74 o 
  -5   9   7       24.26        2.40     31.92 o 
  -4   9   7       20.54       78.34     21.92 o 
  -3   9   7        2.24       36.42     22.88 o 
  -2   9   7      472.80      408.01     20.01 o 
  -1   9   7     1051.04     1147.51     41.47 o 
   0   9   7      115.47      250.28     16.73 o 
   1   9   7      244.62      306.61     15.32 o 
   2   9   7      191.52      208.38     18.92 o 
   3   9   7      181.22      248.97     15.53 o 
   4   9   7      201.65      254.56     24.57 o 
   5   9   7       67.96       74.20     16.27 o 
   6   9   7       25.33       37.84     36.99 o 
  -6  10   7        3.26       43.97     33.14 o 
  -5  10   7       11.08       36.43     26.45 o 
  -4  10   7        5.34      -18.34     18.34 o 
  -3  10   7      188.65      133.97     20.24 o 
  -2  10   7      365.39      399.82     22.34 o 
  -1  10   7       19.99       19.33     15.03 o 
   0  10   7        9.15       52.01     14.26 o 
   1  10   7       69.49       65.56     15.02 o 
   2  10   7      136.65      188.97     15.66 o 
   3  10   7      200.89      148.54     19.97 o 
   4  10   7       76.34       99.70     28.65 o 
   5  10   7       11.75       22.23     20.44 o 
  -5  11   7        5.43       19.29     24.57 o 
  -4  11   7       40.81       91.53     38.28 o 
  -3  11   7        6.31       87.35     25.00 o 
  -2  11   7       29.02       80.63     23.61 o 
  -1  11   7       46.37       27.37     20.96 o 
   0  11   7      213.23      214.60     20.38 o 
   1  11   7        5.28        5.42     15.10 o 
   2  11   7       15.51       42.07     14.83 o 
   3  11   7       12.61       76.61     16.89 o 
   4  11   7       65.07       46.30     22.12 o 
  -3  12   7        1.83       13.86     27.84 o 
  -2  12   7       54.40       49.92     22.34 o 
  -1  12   7        0.51        6.02     19.64 o 
   0  12   7       22.67       25.14     22.20 o 
   1  12   7       46.22       26.72     20.17 o 
   2  12   7       18.08       26.43     16.07 o 
   3  12   7        4.54       13.72     24.87 o 
 -10   0   8        9.61       60.14     46.90 o 
  -8   0   8      171.43      148.03     45.11 o 
  -6   0   8     1987.92     2246.39    212.16 o 
  -4   0   8      347.62      442.29     29.62 o 
  -2   0   8    10675.50    10395.59    141.81 o 
   0   0   8     3605.07     4193.04    128.52 o 
   2   0   8      347.87      644.14     53.88 o 
   4   0   8       70.68       56.82     31.83 o 
   6   0   8      795.90      897.50     50.21 o 
   8   0   8        2.85       52.18     47.52 o 
 -10   1   8       20.08       59.81     22.03 o 
  -9   1   8      120.74      169.81     42.42 o 
  -8   1   8      619.67      690.36     40.90 o 
  -7   1   8      236.05      214.43     22.37 o 
  -6   1   8       21.56       51.17     21.91 o 
  -5   1   8      322.09      243.70     26.30 o 
  -4   1   8     2169.32     2123.25     93.77 o 
  -3   1   8       61.00      157.74     19.31 o 
  -2   1   8    15330.99    17825.87    545.73 o 
  -1   1   8     2167.46     2241.85     22.91 o 
   0   1   8     3218.30     3395.97     91.24 o 
   1   1   8     3618.72     4008.82    218.51 o 
   2   1   8    14408.70    14775.31    606.60 o 
   3   1   8     2217.44     1896.41     84.69 o 
   4   1   8      268.07      208.03     21.73 o 
   5   1   8      628.55      668.88     75.17 o 
   6   1   8      177.82      191.55     76.16 o 
   7   1   8       21.18       32.74     80.82 o 
   8   1   8      128.31      109.46     44.62 o 
   9   1   8        0.15      -34.32     34.32 o 
 -10   2   8      166.77      185.29     29.38 o 
  -9   2   8        3.58       43.24     31.73 o 
  -8   2   8        2.77       -6.27     25.61 o 
  -7   2   8      134.02       91.50     23.77 o 
  -6   2   8     2717.55     2537.98    163.92 o 
  -5   2   8     1010.85     1106.65     35.00 o 
  -4   2   8       44.53       25.39     16.52 o 
  -3   2   8     5424.62     5563.65    336.37 o 
  -2   2   8     2551.86     2624.33     82.49 o 
  -1   2   8     5633.61     5676.83    180.68 o 
   0   2   8     3774.64     3695.97    185.64 o 
   1   2   8      892.68      933.89     66.52 o 
   2   2   8     5446.04     5336.47    165.21 o 
   3   2   8       31.75       83.93     19.29 o 
   4   2   8      621.48      611.79     57.36 o 
   5   2   8      317.05      364.63     31.09 o 
   6   2   8      965.16     1032.45     76.39 o 
   7   2   8      179.94      194.49     62.74 o 
   8   2   8       15.03       32.50     29.67 o 
   9   2   8       64.67       40.35     33.79 o 
  -9   3   8       24.85       42.68     26.04 o 
  -8   3   8        3.56       68.81     28.10 o 
  -7   3   8       39.69       65.13     26.77 o 
  -6   3   8     1955.53     1972.54    178.20 o 
  -5   3   8      736.09      666.26     56.18 o 
  -4   3   8     1099.76     1070.00     48.80 o 
  -3   3   8      114.64      144.45     14.36 o 
  -2   3   8    14188.87    13876.08    459.91 o 
  -1   3   8      166.42      157.89     19.08 o 
   0   3   8        2.05       31.16     15.76 o 
   1   3   8      865.90      714.53     49.26 o 
   2   3   8     3399.02     3364.21    228.62 o 
   3   3   8      735.52      728.03     34.48 o 
   4   3   8     2731.10     2719.01    260.92 o 
   5   3   8     1081.86     1257.83    110.33 o 
   6   3   8       80.87      137.01     26.49 o 
   7   3   8       37.41       46.10     28.14 o 
   8   3   8      251.19      312.76     43.23 o 
   9   3   8        7.05       41.48     24.32 o 
  -9   4   8       93.71       68.27     25.30 o 
  -8   4   8       13.75       17.03     21.75 o 
  -7   4   8      141.61      168.33     24.31 o 
  -6   4   8      568.76      530.73     59.53 o 
  -5   4   8      662.04      741.38     54.15 o 
  -4   4   8      795.47      845.50     49.42 o 
  -3   4   8        1.62       23.74     14.90 o 
  -2   4   8      378.11      475.02     25.28 o 
  -1   4   8      195.64      190.99     16.37 o 
   0   4   8     2136.55     1905.48    124.88 o 
   1   4   8     2769.33     2697.22    199.34 o 
   2   4   8     2987.41     3017.12    170.39 o 
   3   4   8      267.25      202.03     38.55 o 
   4   4   8       68.24      110.55     22.60 o 
   5   4   8      199.14      299.65     34.09 o 
   6   4   8      254.80      271.81     20.02 o 
   7   4   8        0.28       38.32     34.62 o 
   8   4   8       36.18      -16.06     35.58 o 
  -9   5   8        0.47       19.38     29.81 o 
  -8   5   8        2.12        7.04     23.26 o 
  -7   5   8       12.75       38.72     21.70 o 
  -6   5   8      398.44      389.91     24.47 o 
  -5   5   8     1222.89     1044.79     47.66 o 
  -4   5   8     1704.75     1639.49     76.97 o 
  -3   5   8      369.13      352.24     15.72 o 
  -2   5   8     1770.84     1632.72     40.77 o 
  -1   5   8     5679.57     5487.62    293.11 o 
   0   5   8     4897.85     4990.23    204.19 o 
   1   5   8      193.40      219.51     20.36 o 
   2   5   8      696.12      731.43     34.89 o 
   3   5   8      291.67      405.49     30.28 o 
   4   5   8      697.61      661.60     23.40 o 
   5   5   8      662.67      657.62     57.00 o 
   6   5   8       68.61       62.24     25.34 o 
   7   5   8        0.52       66.11     43.41 o 
   8   5   8        6.66       51.04     20.82 o 
  -9   6   8      118.38       89.76     29.84 o 
  -8   6   8      303.08      325.18     90.44 o 
  -7   6   8        0.32      -13.55     26.13 o 
  -6   6   8       16.64       34.56     38.22 o 
  -5   6   8      249.22      327.52     43.77 o 
  -4   6   8      551.34      720.59     90.62 o 
  -3   6   8     2152.01     2180.17     74.73 o 
  -2   6   8      183.32      164.22     15.87 o 
  -1   6   8      190.38      132.86     12.85 o 
   0   6   8      173.08      145.74     19.25 o 
   1   6   8     1436.81     1416.16    106.05 o 
   2   6   8      780.24      917.88    129.61 o 
   3   6   8      155.64      167.91     23.64 o 
   4   6   8      607.41      618.84     36.62 o 
   5   6   8       33.07       69.60     38.72 o 
   6   6   8        7.69       49.23     19.82 o 
   7   6   8        3.61       34.12     22.86 o 
   8   6   8       34.24       29.40     18.33 o 
  -8   7   8       14.00      -28.16     28.16 o 
  -7   7   8      179.11      225.38     32.92 o 
  -6   7   8        7.87       87.90     33.65 o 
  -5   7   8      293.51      292.30     20.03 o 
  -4   7   8     1035.23     1014.60     40.90 o 
  -3   7   8       23.80       96.94     19.72 o 
  -2   7   8        4.85       29.23     30.85 o 
  -1   7   8      111.04      139.25     15.90 o 
   0   7   8     2083.29     2276.42    159.03 o 
   1   7   8     2446.09     2636.60    146.96 o 
   2   7   8      157.78      120.05     17.21 o 
   3   7   8      102.79      123.36     20.47 o 
   4   7   8      277.92      380.66     34.83 o 
   5   7   8      595.74      647.81     25.87 o 
   6   7   8      101.63      109.93     23.38 o 
   7   7   8        2.74       40.52     24.76 o 
  -8   8   8       13.71      -23.44     35.37 o 
  -7   8   8      112.13       78.66     63.77 o 
  -6   8   8       50.75       32.95     31.97 o 
  -5   8   8      296.98      280.13     26.71 o 
  -4   8   8      212.15      302.91     47.64 o 
  -3   8   8     1138.48     1213.87     65.26 o 
  -2   8   8       24.05       19.18     14.35 o 
  -1   8   8      100.57      123.48     14.80 o 
   0   8   8        7.64        1.33     16.05 o 
   1   8   8      245.79      382.89     45.34 o 
   2   8   8       99.80       89.25     21.96 o 
   3   8   8      103.64       69.70     18.42 o 
   4   8   8      426.48      355.88     32.93 o 
   5   8   8      144.45      104.40     20.02 o 
   6   8   8        7.23       29.29     21.39 o 
   7   8   8       32.66        7.91     20.15 o 
  -7   9   8       31.93       46.55     27.68 o 
  -6   9   8      168.09      126.66     73.79 o 
  -5   9   8       22.06       62.87     39.33 o 
  -4   9   8        8.35       70.13     43.87 o 
  -3   9   8      575.55      506.43     26.39 o 
  -2   9   8      251.11      262.75     16.40 o 
  -1   9   8       16.46       34.71     14.63 o 
   0   9   8      477.29      335.98     17.76 o 
   1   9   8      943.50      889.41     35.98 o 
   2   9   8        2.44       34.58     18.00 o 
   3   9   8       20.64       37.55     17.47 o 
   4   9   8      121.02      144.00     21.25 o 
   5   9   8       76.58       67.70     16.19 o 
   6   9   8        0.22       55.74     20.11 o 
  -6  10   8       12.67      -17.52     26.40 o 
  -5  10   8       52.29       82.92     26.79 o 
  -4  10   8      109.57      154.52     32.62 o 
  -3  10   8        6.80        1.65     22.05 o 
  -2  10   8      174.16      148.93     14.62 o 
  -1  10   8      136.42      209.09     17.77 o 
   0  10   8       11.10       30.98     13.51 o 
   1  10   8       16.18       11.30     14.47 o 
   2  10   8        3.44      -14.94     14.94 o 
   3  10   8        9.42       69.47     17.12 o 
   4  10   8       24.59       13.82     20.19 o 
   5  10   8        2.95        9.29     16.48 o 
  -5  11   8        1.74      -16.73     23.46 o 
  -4  11   8      102.40       60.09     28.23 o 
  -3  11   8       39.32       94.65     31.36 o 
  -2  11   8        5.87       53.99     20.15 o 
  -1  11   8      100.04       70.20     19.96 o 
   0  11   8      185.86      178.45     17.16 o 
   1  11   8       26.34       56.99     22.60 o 
   2  11   8        0.34      -16.42     27.87 o 
   3  11   8      140.45      162.18     19.66 o 
   4  11   8        2.19        3.74     19.31 o 
  -3  12   8        7.34        9.58     23.22 o 
  -2  12   8        2.66       19.33     20.65 o 
  -1  12   8       30.86       49.50     17.59 o 
   0  12   8       74.73       59.43     16.34 o 
   1  12   8        1.43       35.10     15.93 o 
   2  12   8       11.19       26.90     20.38 o 
  -9   0   9      320.51      341.17     46.54 o 
  -7   0   9      106.34      128.22     25.94 o 
  -5   0   9      972.76      925.55    114.25 o 
  -3   0   9    15197.73    16357.79    790.34 o 
  -1   0   9     1876.44     2026.88    120.33 o 
   1   0   9    34999.95    34861.86   1902.41 o 
   3   0   9      151.09      146.86     56.12 o 
   5   0   9      700.81      624.10     69.72 o 
   7   0   9      164.84      131.92     45.47 o 
   9   0   9       63.38      -50.48     50.48 o 
 -10   1   9        0.44       46.05     26.91 o 
  -9   1   9       11.37       63.35     36.92 o 
  -8   1   9        0.15       37.80     31.04 o 
  -7   1   9     1065.69      888.51     56.12 o 
  -6   1   9      231.96      345.59     35.10 o 
  -5   1   9     1597.88     1414.24     95.09 o 
  -4   1   9     1415.87     1431.48     89.35 o 
  -3   1   9     2956.54     2747.65     60.87 o 
  -2   1   9     2796.23     2838.21     40.37 o 
  -1   1   9     1968.54     2119.10     33.52 o 
   0   1   9      117.64      118.24     16.79 o 
   1   1   9     2085.63     2632.75     26.70 o 
   2   1   9      548.09      504.35     33.59 o 
   3   1   9       87.12       69.55     19.00 o 
   4   1   9      127.41      197.48     28.39 o 
   5   1   9     3782.24     3514.42    202.08 o 
   6   1   9       46.54      114.06     85.92 o 
   7   1   9       38.69        4.36     32.41 o 
   8   1   9        6.81      -10.58     33.13 o 
   9   1   9      104.32       21.27     29.22 o 
 -10   2   9       13.61       21.93     48.60 o 
  -9   2   9      214.17      220.48     27.21 o 
  -8   2   9      238.90      258.29     31.86 o 
  -7   2   9      168.76      203.37     24.65 o 
  -6   2   9       25.78       18.85     17.54 o 
  -5   2   9     2557.61     2496.81     95.84 o 
  -4   2   9        0.27       51.35     15.96 o 
  -3   2   9     3116.19     3025.64    122.76 o 
  -2   2   9      571.80      645.31     35.19 o 
  -1   2   9     3366.07     3340.24    164.03 o 
   0   2   9     3245.17     3636.37     54.70 o 
   1   2   9     7417.82     7295.45    211.03 o 
   2   2   9      881.75      884.17     28.73 o 
   3   2   9      131.11      154.44     25.72 o 
   4   2   9       47.97       35.29     19.40 o 
   5   2   9      319.61      289.48     32.69 o 
   6   2   9       24.52       12.71     34.77 o 
   7   2   9        7.19       85.77     31.77 o 
   8   2   9       12.99       -3.66     33.39 o 
   9   2   9        6.89      -39.80     83.19 o 
  -9   3   9      170.54      190.10     47.57 o 
  -8   3   9      148.03      198.61     25.53 o 
  -7   3   9        0.85       55.07     28.04 o 
  -6   3   9      459.66      556.95     23.44 o 
  -5   3   9      197.40      185.40     17.63 o 
  -4   3   9      257.46      282.87     18.59 o 
  -3   3   9       47.77       42.28     14.38 o 
  -2   3   9      325.23      326.19     37.07 o 
  -1   3   9     1037.22     1138.89     47.24 o 
   0   3   9      656.91      838.44     16.84 o 
   1   3   9      424.95      449.05     18.30 o 
   2   3   9     1986.40     2047.33    117.20 o 
   3   3   9     2920.25     2826.73    160.19 o 
   4   3   9      338.47      415.89     27.53 o 
   5   3   9      424.51      451.22     72.49 o 
   6   3   9       57.78      123.79     30.86 o 
   7   3   9      116.55      152.15     29.83 o 
   8   3   9       16.75       61.41     26.06 o 
  -9   4   9       85.35       87.17     32.57 o 
  -8   4   9       55.24       56.54     38.01 o 
  -7   4   9       97.80      125.48     28.33 o 
  -6   4   9     1750.88     1725.01     76.61 o 
  -5   4   9     1923.33     1827.43     97.62 o 
  -4   4   9     1241.39     1339.34     31.93 o 
  -3   4   9     1407.95     1352.07     58.85 o 
  -2   4   9     5701.25     6099.77    297.21 o 
  -1   4   9     4021.51     4098.49    179.95 o 
   0   4   9      474.19      396.67     35.42 o 
   1   4   9      783.53      747.54     19.25 o 
   2   4   9       19.23       54.08     18.33 o 
   3   4   9      165.40      215.50     31.92 o 
   4   4   9     2190.18     2325.39    165.69 o 
   5   4   9        1.01      -11.61     18.18 o 
   6   4   9      314.77      336.75     39.91 o 
   7   4   9        1.02      -18.51     27.51 o 
   8   4   9      135.49      135.73     23.76 o 
  -9   5   9        0.02        7.89     29.49 o 
  -8   5   9       17.88       12.94     24.42 o 
  -7   5   9      225.28      211.31     24.46 o 
  -6   5   9       24.76       61.37     18.01 o 
  -5   5   9       50.25       57.15     16.72 o 
  -4   5   9      882.96      807.49     20.35 o 
  -3   5   9        0.47       34.23     14.97 o 
  -2   5   9     3036.49     2830.35    122.64 o 
  -1   5   9      832.02      715.52     22.87 o 
   0   5   9     4365.57     4703.10    272.19 o 
   1   5   9     3329.35     2961.17     91.10 o 
   2   5   9     2736.74     2951.06    207.22 o 
   3   5   9      130.71      130.46     31.59 o 
   4   5   9      265.13      332.48     37.25 o 
   5   5   9      361.57      341.19     43.24 o 
   6   5   9        0.08       60.72     20.21 o 
   7   5   9       24.55       19.16     26.29 o 
   8   5   9       62.96       48.05     26.61 o 
  -8   6   9        0.10       56.38     31.32 o 
  -7   6   9      210.49      257.75     30.34 o 
  -6   6   9      441.72      450.66     22.64 o 
  -5   6   9        6.19       -9.45     20.85 o 
  -4   6   9       10.14       19.29     17.06 o 
  -3   6   9     5806.06     5220.31    279.85 o 
  -2   6   9      988.58     1127.70     88.37 o 
  -1   6   9      520.11      472.60     25.88 o 
   0   6   9      450.12      445.64     30.84 o 
   1   6   9     2566.15     2916.62     70.47 o 
   2   6   9       18.57       46.13     20.25 o 
   3   6   9      369.70      303.91     20.70 o 
   4   6   9      736.85      756.48     49.75 o 
   5   6   9       23.37       49.32     29.97 o 
   6   6   9       59.54        4.62     38.93 o 
   7   6   9       47.71       73.95     26.02 o 
  -8   7   9        1.99      -26.47     41.62 o 
  -7   7   9      133.43      182.71    107.76 o 
  -6   7   9       13.08       -4.16     32.80 o 
  -5   7   9      143.36      133.99     22.74 o 
  -4   7   9        2.58       20.48     22.61 o 
  -3   7   9       34.59      -10.96     16.64 o 
  -2   7   9       10.73       62.18     16.11 o 
  -1   7   9      453.21      443.88     16.86 o 
   0   7   9       13.79       51.00     14.95 o 
   1   7   9     1511.84     1100.38     43.51 o 
   2   7   9      406.90      427.67     49.23 o 
   3   7   9       43.20       89.66     19.41 o 
   4   7   9      105.86      162.42     28.36 o 
   5   7   9      162.15      174.14     22.61 o 
   6   7   9       39.01       69.72     39.38 o 
   7   7   9       65.38       43.18     40.10 o 
  -7   8   9      154.85       80.18     67.39 o 
  -6   8   9       25.00       18.89     45.02 o 
  -5   8   9        6.65       10.19     19.44 o 
  -4   8   9      168.87      260.55     25.94 o 
  -3   8   9      147.53      209.26     17.13 o 
  -2   8   9      549.28      454.02     36.24 o 
  -1   8   9      579.30      552.03     43.42 o 
   0   8   9      338.85      468.09     22.45 o 
   1   8   9      168.16      200.16     17.69 o 
   2   8   9      215.71      227.01     18.64 o 
   3   8   9      391.41      445.73     29.21 o 
   4   8   9       15.01       -4.22     41.47 o 
   5   8   9       10.43      -19.82     25.17 o 
   6   8   9        3.25       30.96     24.48 o 
  -7   9   9       46.73       60.58     93.66 o 
  -6   9   9       30.79       48.35     31.59 o 
  -5   9   9      185.57      238.64     33.30 o 
  -4   9   9        0.18       28.70     21.87 o 
  -3   9   9      550.15      531.76     29.30 o 
  -2   9   9       32.71       39.14     15.66 o 
  -1   9   9        4.90       56.10     13.19 o 
   0   9   9       15.08       22.54     13.35 o 
   1   9   9       11.31        6.40     14.98 o 
   2   9   9       52.62       25.74     17.36 o 
   3   9   9      274.44      255.47     24.34 o 
   4   9   9       20.71       65.98     21.46 o 
   5   9   9       18.36      111.09     26.43 o 
   6   9   9        5.24        0.99     34.49 o 
  -6  10   9      139.40      142.22     31.37 o 
  -5  10   9      121.95       31.63     43.57 o 
  -4  10   9       23.72       90.84     29.53 o 
  -3  10   9        8.46       17.89     30.54 o 
  -2  10   9      209.61      276.24     22.88 o 
  -1  10   9      473.03      406.80     24.61 o 
   0  10   9      333.05      390.55     28.68 o 
   1  10   9       52.92       80.55     17.85 o 
   2  10   9        0.64      -13.52     18.93 o 
   3  10   9      125.21      225.21     28.28 o 
   4  10   9       91.00      137.68     33.35 o 
   5  10   9        0.07       -3.35     20.24 o 
  -4  11   9      119.02      109.98     31.16 o 
  -3  11   9       13.61       37.61     45.42 o 
  -2  11   9       51.63       65.61     22.17 o 
  -1  11   9       20.89       25.00     15.01 o 
   0  11   9        9.78       60.58     14.86 o 
   1  11   9        1.32       19.93     29.35 o 
   2  11   9       16.39       29.80     14.83 o 
   3  11   9       47.10       -1.65     19.78 o 
   4  11   9       43.60      104.00     47.04 o 
  -2  12   9        0.53       14.47     20.56 o 
  -1  12   9        0.08       12.46     21.92 o 
   0  12   9      139.24      106.65     17.88 o 
   1  12   9        0.01      -10.80     18.54 o 
   2  12   9        4.44       24.68     19.97 o 
  -8   0  10      146.56      167.45     30.97 o 
  -6   0  10        2.83       65.14     31.19 o 
  -4   0  10     1521.05     1404.32    118.85 o 
  -2   0  10     2227.22     2670.01     38.26 o 
   0   0  10      624.22      548.26     33.35 o 
   2   0  10     6086.08     6276.23    230.24 o 
   4   0  10     1755.30     1518.30     67.66 o 
   6   0  10      454.40      442.22     45.47 o 
   8   0  10      156.80      209.97     48.06 o 
  -9   1  10       48.80       34.66     32.24 o 
  -8   1  10      104.08       88.33     33.20 o 
  -7   1  10      382.40      462.64     24.17 o 
  -6   1  10     2572.77     2489.88    241.04 o 
  -5   1  10      795.51      818.17     31.52 o 
  -4   1  10      239.98      198.64     21.24 o 
  -3   1  10     2882.21     2632.62    208.76 o 
  -2   1  10     2823.13     2898.90     76.54 o 
  -1   1  10     1943.17     1952.91     55.02 o 
   0   1  10     2277.28     2420.40     39.50 o 
   1   1  10      679.87      688.95     21.93 o 
   2   1  10      251.81      187.26     20.57 o 
   3   1  10       22.72        1.60     42.33 o 
   4   1  10      921.47      863.00     49.91 o 
   5   1  10      271.70      307.12     24.39 o 
   6   1  10      106.74      252.15    116.75 o 
   7   1  10       86.00      125.37     32.76 o 
   8   1  10       10.73        4.72     33.31 o 
  -9   2  10       77.64       44.71     26.54 o 
  -8   2  10       12.45        7.72     30.79 o 
  -7   2  10      245.81      241.86     42.88 o 
  -6   2  10      583.61      598.45     30.25 o 
  -5   2  10      791.07      788.48     51.63 o 
  -4   2  10      276.85      290.45     19.64 o 
  -3   2  10      212.67      251.89     22.27 o 
  -2   2  10     9732.98    10253.42    332.22 o 
  -1   2  10     1409.17     1592.53     20.22 o 
   0   2  10      189.29      267.40     14.65 o 
   1   2  10     4635.51     4647.43    281.11 o 
   2   2  10     1595.53     1570.20     88.22 o 
   3   2  10     1531.56     1447.23     64.31 o 
   4   2  10     1869.79     1702.59    125.74 o 
   5   2  10      940.96      868.52     88.86 o 
   6   2  10        1.67       11.16     28.05 o 
   7   2  10       15.88       28.97     32.32 o 
   8   2  10      235.48      262.05     34.44 o 
  -9   3  10       23.47       77.93     36.15 o 
  -8   3  10        1.13       32.12     31.09 o 
  -7   3  10      114.99      130.27     25.33 o 
  -6   3  10     2130.82     1911.36     61.79 o 
  -5   3  10       33.35       24.42     18.70 o 
  -4   3  10      993.57     1060.19     52.05 o 
  -3   3  10     1572.98     1613.79     95.03 o 
  -2   3  10       19.24       66.31     16.24 o 
  -1   3  10      856.65      722.77     40.51 o 
   0   3  10     7448.78     7241.41    221.40 o 
   1   3  10      933.96      860.44     68.27 o 
   2   3  10     2869.07     3046.70    150.75 o 
   3   3  10        9.26      -27.00     32.35 o 
   4   3  10     1013.72     1014.42     96.49 o 
   5   3  10      141.03      133.67     29.23 o 
   6   3  10      138.66      194.03     24.36 o 
   7   3  10       63.48       81.57     42.45 o 
   8   3  10       24.54       50.15     32.66 o 
  -9   4  10        0.08       15.91     27.03 o 
  -8   4  10       60.15       87.01     30.28 o 
  -7   4  10        0.86       34.01     19.74 o 
  -6   4  10      746.64      732.63     43.41 o 
  -5   4  10      369.27      341.07     17.08 o 
  -4   4  10      234.38      196.65     14.41 o 
  -3   4  10       84.18       74.80     15.06 o 
  -2   4  10     3336.80     3247.32     50.55 o 
  -1   4  10      754.63      775.77     46.13 o 
   0   4  10     1075.86     1029.55     43.85 o 
   1   4  10      496.16      464.50     40.01 o 
   2   4  10      721.78      790.24     39.72 o 
   3   4  10       18.75       49.65     16.42 o 
   4   4  10     1999.98     2051.41    115.86 o 
   5   4  10      228.97      261.56     35.89 o 
   6   4  10       10.46       21.50     18.58 o 
   7   4  10        2.15        1.14     25.79 o 
   8   4  10      114.57       73.58     20.96 o 
  -9   5  10      108.74      123.03     30.27 o 
  -8   5  10      106.00      103.59     24.15 o 
  -7   5  10        7.77       26.23     29.63 o 
  -6   5  10        6.97       -2.99     21.18 o 
  -5   5  10      298.22      407.54     28.14 o 
  -4   5  10     1816.07     1772.04     87.04 o 
  -3   5  10      192.60      207.09     15.95 o 
  -2   5  10      277.35      293.46     28.22 o 
  -1   5  10       28.42       89.63     16.54 o 
   0   5  10      968.08      987.57     76.81 o 
   1   5  10     1698.83     1741.91     89.24 o 
   2   5  10      437.36      571.91     44.96 o 
   3   5  10       90.99      182.32     26.17 o 
   4   5  10       19.27       13.37     18.65 o 
   5   5  10       49.66       64.62     17.90 o 
   6   5  10       17.69       21.61     23.21 o 
   7   5  10       38.28       -9.79     26.22 o 
   8   5  10       18.72       58.23     38.32 o 
  -8   6  10        0.77      -23.83     45.82 o 
  -7   6  10      109.59      156.73     38.93 o 
  -6   6  10       61.94       79.18     22.70 o 
  -5   6  10      484.59      467.65     33.87 o 
  -4   6  10      806.52      770.75     24.96 o 
  -3   6  10      123.63      132.07     15.49 o 
  -2   6  10      214.98      374.75     29.39 o 
  -1   6  10       41.99       67.97     15.57 o 
   0   6  10     3248.16     3493.04    180.43 o 
   1   6  10      229.25      336.29     28.29 o 
   2   6  10      105.57      104.66     27.88 o 
   3   6  10      139.78      113.04     21.84 o 
   4   6  10      126.78      152.85     20.86 o 
   5   6  10      255.48      261.24     26.90 o 
   6   6  10      130.44      139.06     36.48 o 
   7   6  10       19.82       77.20     22.36 o 
  -8   7  10       89.15       59.32     56.03 o 
  -7   7  10      166.11      154.98     33.77 o 
  -6   7  10        2.76      -25.53     25.53 o 
  -5   7  10      120.04      108.92     20.13 o 
  -4   7  10      363.32      470.87     30.70 o 
  -3   7  10     1452.05     1523.42     74.75 o 
  -2   7  10      536.98      413.99     17.48 o 
  -1   7  10      670.76      703.72     36.73 o 
   0   7  10       38.67      -24.48     24.48 o 
   1   7  10      126.10      247.07     20.16 o 
   2   7  10      455.43      514.32     69.19 o 
   3   7  10       90.44      140.24     31.93 o 
   4   7  10      293.53      304.53     32.40 o 
   5   7  10       77.68       42.13     20.23 o 
   6   7  10       36.33       83.52     20.96 o 
   7   7  10       63.22       42.28     24.61 o 
  -7   8  10       26.41       31.37     27.77 o 
  -6   8  10        4.39       29.65     33.29 o 
  -5   8  10       66.57       57.16     23.03 o 
  -4   8  10       78.82       46.69     21.37 o 
  -3   8  10      669.25      506.45     33.79 o 
  -2   8  10       19.41       16.46     14.95 o 
  -1   8  10       80.09       57.39     13.96 o 
   0   8  10      524.66      433.30     39.39 o 
   1   8  10     1435.32     1395.22     21.79 o 
   2   8  10       66.45       96.26     27.57 o 
   3   8  10       75.02      110.11     24.66 o 
   4   8  10      149.86      154.61     21.19 o 
   5   8  10      110.32      204.79     25.92 o 
   6   8  10       87.86       79.73     25.80 o 
  -6   9  10       17.00       -6.85     23.48 o 
  -5   9  10        7.06       42.51     35.59 o 
  -4   9  10      135.10      169.50     19.81 o 
  -3   9  10      333.07      414.40     30.94 o 
  -2   9  10        0.52       37.84     22.18 o 
  -1   9  10      126.42      161.18     23.37 o 
   0   9  10       55.45      107.15     22.11 o 
   1   9  10        5.29       33.87     26.69 o 
   2   9  10        0.52       15.07     16.65 o 
   3   9  10      222.24      209.88     21.48 o 
   4   9  10       31.53       11.59     24.60 o 
   5   9  10        6.36        1.98     21.93 o 
  -6  10  10       29.29       11.81     48.51 o 
  -5  10  10        9.91       -4.27     21.32 o 
  -4  10  10       24.83       58.83     61.84 o 
  -3  10  10      163.91      189.41     19.01 o 
  -2  10  10       24.93       34.78     17.10 o 
  -1  10  10       12.58       71.46     22.05 o 
   0  10  10      314.43      236.57     19.85 o 
   1  10  10       45.02       35.43     31.06 o 
   2  10  10       27.43       36.89     20.20 o 
   3  10  10      115.03      145.22     20.63 o 
   4  10  10       21.00       51.62     21.72 o 
   5  10  10        3.24      -17.72     41.53 o 
  -4  11  10       74.53       86.90     26.73 o 
  -3  11  10        0.56       -2.88     22.70 o 
  -2  11  10        8.30        3.83     15.45 o 
  -1  11  10      144.92      210.92     17.26 o 
   0  11  10        8.35       45.25     14.05 o 
   1  11  10        3.96       10.46     18.23 o 
   2  11  10       19.30       54.36     17.33 o 
   3  11  10       14.05       44.87     16.22 o 
  -2  12  10       19.94       87.42     23.56 o 
  -1  12  10       37.25       39.40     18.21 o 
   0  12  10       39.00       59.01     15.06 o 
   1  12  10        5.35       65.35     25.07 o 
  -9   0  11      112.37       77.95     44.48 o 
  -7   0  11     1323.86     1231.92     36.69 o 
  -5   0  11     1124.89      910.16     33.61 o 
  -3   0  11     6046.65     5426.49    342.90 o 
  -1   0  11        8.85       44.86     20.91 o 
   1   0  11     2305.91     2707.70     37.93 o 
   3   0  11     2379.61     2381.38    118.32 o 
   5   0  11     2032.14     1840.29    300.54 o 
   7   0  11      110.38      103.19     33.92 o 
  -9   1  11      132.17      124.41     32.04 o 
  -8   1  11       44.84       82.06     30.69 o 
  -7   1  11       15.04       60.83     21.77 o 
  -6   1  11      203.14      203.31     24.62 o 
  -5   1  11       84.54      103.17     19.95 o 
  -4   1  11      184.98      186.78     21.89 o 
  -3   1  11     9093.35     9433.63    254.48 o 
  -2   1  11      179.92      272.39     27.36 o 
  -1   1  11      227.68      214.90     28.50 o 
   0   1  11       65.92      113.85     24.87 o 
   1   1  11    11294.41    11062.20    238.49 o 
   2   1  11      142.76      167.12     20.34 o 
   3   1  11       43.61      114.19     18.29 o 
   4   1  11      277.60      257.44     47.95 o 
   5   1  11      264.01      235.39     26.92 o 
   6   1  11        0.81       -9.67     24.15 o 
   7   1  11      274.94      153.95     27.07 o 
   8   1  11        4.15       87.20     27.33 o 
  -9   2  11       90.55      131.25     32.75 o 
  -8   2  11        1.18      -22.21     60.01 o 
  -7   2  11      566.46      515.20     27.02 o 
  -6   2  11      521.49      675.79     42.35 o 
  -5   2  11      321.55      353.44     35.40 o 
  -4   2  11      260.87      260.35     17.72 o 
  -3   2  11      813.26      817.88     36.84 o 
  -2   2  11      378.74      446.95     19.68 o 
  -1   2  11       55.01       87.87     16.18 o 
   0   2  11      219.65      264.94     27.99 o 
   1   2  11      135.94      265.23     32.05 o 
   2   2  11      132.28      161.15     27.68 o 
   3   2  11       69.42       49.04     17.35 o 
   4   2  11        6.37       28.94     32.08 o 
   5   2  11      335.44      382.78     57.79 o 
   6   2  11       18.96       63.24     25.96 o 
   7   2  11        6.47       31.44     60.10 o 
   8   2  11        0.54       42.99     56.07 o 
  -9   3  11        4.30       -4.32     32.33 o 
  -8   3  11        0.07       27.85     57.95 o 
  -7   3  11       46.15      117.10     31.18 o 
  -6   3  11      523.57      613.91     46.56 o 
  -5   3  11      852.77      950.91     21.19 o 
  -4   3  11      170.07      250.82     17.11 o 
  -3   3  11      803.38      792.26     36.36 o 
  -2   3  11     1949.13     2181.54     86.88 o 
  -1   3  11     4188.93     4231.98    118.37 o 
   0   3  11        6.88       60.70     15.85 o 
   1   3  11      771.40      774.59     26.02 o 
   2   3  11       24.66       57.35     19.98 o 
   3   3  11     1373.44     1359.85     96.94 o 
   4   3  11      663.85      735.14     47.98 o 
   5   3  11      148.40      177.65     21.31 o 
   6   3  11       37.64       75.66     35.07 o 
   7   3  11       74.83      112.02     27.16 o 
   8   3  11       38.02       -4.19     23.37 o 
  -9   4  11       53.12       26.85     33.60 o 
  -8   4  11       79.31      109.80     56.79 o 
  -7   4  11       50.94       28.10     37.42 o 
  -6   4  11       60.79       94.77     18.14 o 
  -5   4  11      351.75      395.15     20.20 o 
  -4   4  11      746.22      801.44     44.46 o 
  -3   4  11      139.82      137.82     24.98 o 
  -2   4  11     2255.92     2239.55    122.44 o 
  -1   4  11      154.89      250.93     24.93 o 
   0   4  11     4600.42     4823.25    198.82 o 
   1   4  11       13.62       40.40     16.79 o 
   2   4  11     1284.74     1310.90     87.69 o 
   3   4  11      252.76      287.30     17.86 o 
   4   4  11      230.89      284.12     27.54 o 
   5   4  11      187.75      192.44     20.43 o 
   6   4  11       22.24       66.49     18.37 o 
   7   4  11      171.03      111.07     31.79 o 
   8   4  11       37.69       40.56     25.74 o 
  -9   5  11       34.13        9.18     46.41 o 
  -8   5  11      118.40       78.98     26.35 o 
  -7   5  11       93.09      152.78     28.64 o 
  -6   5  11     1154.84     1071.85     81.87 o 
  -5   5  11      151.47      149.68     18.48 o 
  -4   5  11      440.87      474.91     44.54 o 
  -3   5  11     1263.20     1149.83     43.84 o 
  -2   5  11     1107.73     1418.84    118.01 o 
  -1   5  11      398.95      328.52     39.10 o 
   0   5  11      801.36      755.06     67.67 o 
   1   5  11     2138.73     2273.26    145.17 o 
   2   5  11      389.33      297.28     17.04 o 
   3   5  11     1488.35     1453.40     82.69 o 
   4   5  11     1528.61     1607.72    108.30 o 
   5   5  11      109.57      149.45     20.59 o 
   6   5  11      191.94      229.86     29.52 o 
   7   5  11       55.83       65.01     23.13 o 
  -8   6  11       42.05       20.59     37.92 o 
  -7   6  11      203.34      185.15     36.41 o 
  -6   6  11        6.36        5.68     18.90 o 
  -5   6  11       22.91       38.65     15.93 o 
  -4   6  11      785.01      740.06     39.79 o 
  -3   6  11       31.80       87.56     12.94 o 
  -2   6  11      577.23      459.66     17.87 o 
  -1   6  11      668.26      705.07     48.53 o 
   0   6  11      933.67      923.21     69.88 o 
   1   6  11       57.04       26.84     19.80 o 
   2   6  11      205.37      223.75     40.85 o 
   3   6  11      204.35      210.91     16.98 o 
   4   6  11        8.91      -18.68     18.68 o 
   5   6  11       57.88       61.14     21.04 o 
   6   6  11        3.31      -10.69     26.29 o 
   7   6  11       21.05       72.79     25.98 o 
  -8   7  11        4.64       23.57     29.83 o 
  -7   7  11      232.89      188.01     34.42 o 
  -6   7  11       40.44       42.12     40.26 o 
  -5   7  11       35.71       54.38     17.38 o 
  -4   7  11      306.37      345.01     24.97 o 
  -3   7  11      444.55      409.30     17.23 o 
  -2   7  11      115.41      109.22     13.64 o 
  -1   7  11       21.89       53.21     14.44 o 
   0   7  11      583.93      714.98     37.07 o 
   1   7  11       16.53       71.71     16.74 o 
   2   7  11       26.68      142.22     26.28 o 
   3   7  11      352.94      304.31     23.01 o 
   4   7  11      249.54      238.77     21.11 o 
   5   7  11        2.17       20.23     41.07 o 
   6   7  11       25.08       99.98     42.00 o 
  -7   8  11        7.21       59.91     27.32 o 
  -6   8  11       61.76       31.60     26.60 o 
  -5   8  11      195.33      234.22     47.03 o 
  -4   8  11       23.77       87.63     20.50 o 
  -3   8  11      424.29      355.93     17.26 o 
  -2   8  11       65.75       99.77     20.53 o 
  -1   8  11      154.52      201.93     23.02 o 
   0   8  11        4.75       14.20     17.80 o 
   1   8  11       66.29       20.15     19.76 o 
   2   8  11       41.25       66.42     20.67 o 
   3   8  11      221.72      188.69     19.20 o 
   4   8  11       47.03       77.40     23.42 o 
   5   8  11        1.52       54.11     23.71 o 
   6   8  11        0.10        5.78     54.76 o 
  -6   9  11       50.51        4.87     34.84 o 
  -5   9  11       54.83       47.36     23.83 o 
  -4   9  11       52.64       78.05     22.00 o 
  -3   9  11       25.10       26.56     15.89 o 
  -2   9  11      128.20      107.03     22.41 o 
  -1   9  11     1060.94     1012.93     37.63 o 
   0   9  11      313.90      412.02     55.59 o 
   1   9  11       69.72      123.13     17.07 o 
   2   9  11      110.02       98.10     25.95 o 
   3   9  11      216.55      222.91     21.17 o 
   4   9  11       96.36      140.77     24.25 o 
   5   9  11        0.73        3.97     24.34 o 
  -5  10  11       92.20      107.71     23.76 o 
  -4  10  11       74.64      144.55     33.41 o 
  -3  10  11       13.57       25.91     15.67 o 
  -2  10  11        2.34       30.19     21.63 o 
  -1  10  11        5.47       21.34     24.45 o 
   0  10  11       63.90      188.99     25.79 o 
   1  10  11       15.13       19.01     16.41 o 
   2  10  11        0.98        6.79     15.78 o 
   3  10  11      145.19       86.38     16.29 o 
   4  10  11       19.24       20.96     20.24 o 
  -4  11  11       20.10       -6.19     65.82 o 
  -3  11  11        0.24       21.45     27.56 o 
  -2  11  11        4.69       26.27     21.10 o 
  -1  11  11       97.08       55.41     17.85 o 
   0  11  11      145.06      126.25     19.26 o 
   1  11  11        0.30        0.19     21.97 o 
   2  11  11        1.02       40.78     17.44 o 
   3  11  11        2.48       39.00     24.52 o 
  -8   0  12       77.65       27.54     25.32 o 
  -6   0  12      706.63      862.08    156.31 o 
  -4   0  12     1802.63     1542.95    148.93 o 
  -2   0  12     3931.40     4206.59     96.08 o 
   0   0  12     1765.62     1905.75     57.50 o 
   2   0  12      279.58      229.18     26.85 o 
   4   0  12      354.34      332.67     42.06 o 
   6   0  12      163.94      122.05     52.40 o 
   8   0  12        5.25       73.12     32.85 o 
  -9   1  12        6.52       75.04     31.57 o 
  -8   1  12        0.67        4.47     23.04 o 
  -7   1  12      755.57      732.11     41.76 o 
  -6   1  12        3.23       23.06     19.10 o 
  -5   1  12       29.82       63.52     18.75 o 
  -4   1  12      211.61      238.37     22.21 o 
  -3   1  12        1.70       87.57     18.68 o 
  -2   1  12      823.46     1055.20     32.11 o 
  -1   1  12      441.60      508.72     44.08 o 
   0   1  12      442.30      497.52     25.37 o 
   1   1  12     2122.85     2176.59    140.64 o 
   2   1  12      433.71      473.18     25.88 o 
   3   1  12      857.01      800.32     58.79 o 
   4   1  12      555.03      523.64     43.26 o 
   5   1  12      195.30      187.85     21.00 o 
   6   1  12        0.62       18.76     40.85 o 
   7   1  12        0.83       32.63     34.77 o 
   8   1  12       85.73      174.47     51.95 o 
  -9   2  12        4.86        7.07     36.07 o 
  -8   2  12        5.34       42.59     25.61 o 
  -7   2  12      207.54      274.17     35.14 o 
  -6   2  12     1025.74      993.71     26.98 o 
  -5   2  12      462.85      463.68     37.40 o 
  -4   2  12      690.83      737.99     39.65 o 
  -3   2  12     5172.42     4712.21    187.35 o 
  -2   2  12      590.13      535.59     22.45 o 
  -1   2  12      733.19      640.95     22.37 o 
   0   2  12     7060.22     7294.53    268.40 o 
   1   2  12      582.05      664.60     42.46 o 
   2   2  12      354.29      362.53     24.99 o 
   3   2  12      130.70      194.07     22.43 o 
   4   2  12      682.93      731.82     31.82 o 
   5   2  12      150.66      183.08     22.47 o 
   6   2  12        1.29       62.65     24.31 o 
   7   2  12      138.86      144.07     32.53 o 
   8   2  12        8.13       -8.89     26.89 o 
  -9   3  12       21.03      102.04     32.31 o 
  -8   3  12      188.77      200.12     26.09 o 
  -7   3  12      115.03      176.36     19.71 o 
  -6   3  12      275.16      293.65     29.33 o 
  -5   3  12        4.90       56.61     30.53 o 
  -4   3  12     2435.78     2263.60     67.04 o 
  -3   3  12       86.20      113.24     14.29 o 
  -2   3  12     3022.35     2948.06     43.08 o 
  -1   3  12      168.25      205.68     32.11 o 
   0   3  12       23.92       92.17     17.41 o 
   1   3  12     1617.37     1655.77     83.12 o 
   2   3  12      274.72      327.97     31.56 o 
   3   3  12      323.65      251.40     18.70 o 
   4   3  12     1546.24     1388.30     80.25 o 
   5   3  12      269.37      198.62     21.84 o 
   6   3  12        5.46       -4.59     24.33 o 
   7   3  12       16.47       29.53     22.65 o 
   8   3  12      133.81       76.24     27.40 o 
  -9   4  12        8.08       80.44     86.05 o 
  -8   4  12       12.94       19.45     32.58 o 
  -7   4  12       22.99       37.58     19.57 o 
  -6   4  12      283.25      257.91     39.64 o 
  -5   4  12      247.09      317.54     30.40 o 
  -4   4  12     1712.75     1659.51     51.10 o 
  -3   4  12      760.89      730.60     18.58 o 
  -2   4  12        3.79       32.43     17.63 o 
  -1   4  12      116.42      206.82     25.49 o 
   0   4  12     3642.92     3562.69    134.03 o 
   1   4  12       96.79      189.13     18.44 o 
   2   4  12        6.75       29.97     17.85 o 
   3   4  12      239.74      339.27     30.57 o 
   4   4  12      269.18      349.78     23.82 o 
   5   4  12        5.52      -24.68     33.25 o 
   6   4  12       32.45       -9.78     18.59 o 
   7   4  12       58.68       90.14     22.60 o 
  -8   5  12       17.86      -36.04     36.04 o 
  -7   5  12       47.77      144.77     43.72 o 
  -6   5  12       68.21       48.07     21.73 o 
  -5   5  12        6.89       43.45     18.22 o 
  -4   5  12      267.38      298.94     20.03 o 
  -3   5  12        0.47       -6.95     15.31 o 
  -2   5  12       54.90      134.38     27.70 o 
  -1   5  12      112.13      143.72     15.42 o 
   0   5  12     1140.03     1005.49     78.68 o 
   1   5  12      105.71      106.23     25.87 o 
   2   5  12        3.43       45.67     15.39 o 
   3   5  12       41.25       65.51     20.27 o 
   4   5  12      228.32      208.05     37.72 o 
   5   5  12        2.67      -11.83     22.39 o 
   6   5  12       43.26       49.32     23.56 o 
   7   5  12        0.89       13.95     35.12 o 
  -8   6  12      260.68      291.95     47.43 o 
  -7   6  12       40.36       74.87     42.14 o 
  -6   6  12        3.00       48.91     19.21 o 
  -5   6  12       14.24       40.34     18.98 o 
  -4   6  12      602.38      663.33     54.87 o 
  -3   6  12     1001.00     1025.67     69.54 o 
  -2   6  12      225.29      245.19     37.38 o 
  -1   6  12        0.88       34.48     29.75 o 
   0   6  12       21.67       11.70     16.75 o 
   1   6  12       55.42      170.01     19.92 o 
   2   6  12     1224.79     1506.91     90.49 o 
   3   6  12       28.71       58.08     19.44 o 
   4   6  12      121.53      172.19     22.85 o 
   5   6  12       71.61       75.47     18.76 o 
   6   6  12       57.68       66.50     21.41 o 
   7   6  12       28.43       31.85     25.63 o 
  -7   7  12      131.77      193.49     59.43 o 
  -6   7  12       64.01      160.67     40.76 o 
  -5   7  12       19.22       34.54     20.63 o 
  -4   7  12      542.38      436.68     20.51 o 
  -3   7  12       57.97       45.32     13.56 o 
  -2   7  12      202.04      307.59     29.15 o 
  -1   7  12      118.35      122.63     18.67 o 
   0   7  12      543.38      672.36     61.02 o 
   1   7  12     1365.62     1334.82     86.51 o 
   2   7  12       25.50       38.23     22.92 o 
   3   7  12       11.43       11.48     23.70 o 
   4   7  12       26.40       70.02     29.65 o 
   5   7  12      111.08      231.18     56.96 o 
   6   7  12      117.66      126.85     32.18 o 
  -7   8  12      232.44      122.46     68.11 o 
  -6   8  12       36.66       18.18     18.55 o 
  -5   8  12       39.16       16.50     22.27 o 
  -4   8  12       51.80       83.57     18.58 o 
  -3   8  12     1007.34     1007.69     43.73 o 
  -2   8  12      193.88      189.99     21.88 o 
  -1   8  12       98.38       86.80     16.13 o 
   0   8  12        0.32       21.37     16.18 o 
   1   8  12      118.50      295.96     24.05 o 
   2   8  12      191.25      206.35     30.50 o 
   3   8  12      335.62      334.61     49.10 o 
   4   8  12       23.74       80.63     21.44 o 
   5   8  12       24.43       10.42     26.36 o 
   6   8  12        5.66       41.27     31.86 o 
  -6   9  12        0.66       27.79     63.44 o 
  -5   9  12       73.46       74.05     27.76 o 
  -4   9  12        0.11       13.26     18.02 o 
  -3   9  12      151.93      126.09     16.24 o 
  -2   9  12       12.97      -13.19     16.64 o 
  -1   9  12      109.78       85.71     18.64 o 
   0   9  12       69.47       55.76     15.19 o 
   1   9  12      178.48      155.85     20.39 o 
   2   9  12       62.18       82.92     53.17 o 
   3   9  12       19.66       69.06     21.99 o 
   4   9  12       18.82       24.20     23.52 o 
   5   9  12        0.69       19.59     23.75 o 
  -5  10  12       88.73       63.86     24.07 o 
  -4  10  12       61.21       71.38     20.42 o 
  -3  10  12       22.04        8.39     16.86 o 
  -2  10  12       12.03      -14.22     28.18 o 
  -1  10  12      432.84      533.75     35.52 o 
   0  10  12       12.07       13.03     16.58 o 
   1  10  12        0.76        0.91     24.36 o 
   2  10  12       48.64       73.66     17.59 o 
   3  10  12       71.71      106.49     16.41 o 
   4  10  12        0.16        2.42     22.11 o 
  -3  11  12       11.93       11.34     15.44 o 
  -2  11  12       11.75       43.82     18.15 o 
  -1  11  12       39.64        4.73     15.89 o 
   0  11  12       28.51       35.00     19.86 o 
   1  11  12        0.23       16.01     15.87 o 
   2  11  12        9.95       17.12     17.90 o 
  -9   0  13      157.70      186.70     45.29 o 
  -7   0  13      348.23      423.80     41.62 o 
  -5   0  13      155.82      139.49     24.04 o 
  -3   0  13     8711.08     9234.90    191.43 o 
  -1   0  13     1633.90     1425.74     28.04 o 
   1   0  13     6841.70     6542.66    156.94 o 
   3   0  13      130.30      149.67     40.32 o 
   5   0  13       68.39      125.67     24.62 o 
   7   0  13      238.43       94.33     33.65 o 
  -9   1  13        4.94       45.09     31.48 o 
  -8   1  13        7.61       20.34     20.02 o 
  -7   1  13     1086.95      941.11     37.45 o 
  -6   1  13       28.81       59.06     33.13 o 
  -5   1  13      148.94      131.11     19.20 o 
  -4   1  13      113.78      150.99     15.82 o 
  -3   1  13     1270.96     1186.33     44.94 o 
  -2   1  13      286.24      270.36     15.49 o 
  -1   1  13     1003.07     1118.10     43.56 o 
   0   1  13      155.60      212.44     19.32 o 
   1   1  13      307.50      350.66     20.30 o 
   2   1  13      145.71      142.04     17.09 o 
   3   1  13     1351.17     1249.89     63.88 o 
   4   1  13       19.08      -33.59     41.69 o 
   5   1  13      475.30      399.11     34.83 o 
   6   1  13        6.87      -35.97     35.97 o 
   7   1  13       12.41       29.93     40.05 o 
   8   1  13        6.76      -21.41     23.87 o 
  -9   2  13        0.38       52.21     51.95 o 
  -8   2  13       13.40       15.18     33.56 o 
  -7   2  13       43.71       85.16     47.62 o 
  -6   2  13       85.71      112.23     21.55 o 
  -5   2  13       30.55       23.24     22.67 o 
  -4   2  13       27.30      104.06     15.90 o 
  -3   2  13      494.56      496.05     26.27 o 
  -2   2  13        2.01       11.76     19.35 o 
  -1   2  13      124.12      159.79     19.12 o 
   0   2  13       48.51       92.29     32.10 o 
   1   2  13     1211.64     1218.37     48.78 o 
   2   2  13      147.05      140.57     31.96 o 
   3   2  13      939.45      959.77     62.96 o 
   4   2  13       55.47      106.75     26.87 o 
   5   2  13       23.15        1.57     22.26 o 
   6   2  13       20.91       57.21     24.82 o 
   7   2  13      108.91       66.85     27.07 o 
  -9   3  13       74.30      110.42     35.69 o 
  -8   3  13       24.87       33.94     73.72 o 
  -7   3  13       33.52       11.87     19.87 o 
  -6   3  13       66.30      112.18     19.36 o 
  -5   3  13      739.76      664.20     30.83 o 
  -4   3  13      312.46      333.38     33.38 o 
  -3   3  13       10.59       29.98     19.29 o 
  -2   3  13        2.44       11.06     16.91 o 
  -1   3  13     1168.34     1273.87     32.62 o 
   0   3  13     1247.47     1574.02     65.83 o 
   1   3  13       71.33       96.94     15.47 o 
   2   3  13      117.99      129.42     32.69 o 
   3   3  13        8.44       27.42     19.93 o 
   4   3  13       10.65      -21.51     22.88 o 
   5   3  13        2.34       94.64     26.78 o 
   6   3  13       27.46       24.36     23.70 o 
   7   3  13       37.63      103.79     35.67 o 
  -8   4  13       71.83      125.73     26.76 o 
  -7   4  13       52.12       36.32     20.21 o 
  -6   4  13      932.51     1052.87    104.39 o 
  -5   4  13      227.41      218.99     16.91 o 
  -4   4  13      394.41      480.31     34.03 o 
  -3   4  13      171.39      198.65     16.55 o 
  -2   4  13      974.70     1025.09     49.46 o 
  -1   4  13     1222.46     1190.34     55.40 o 
   0   4  13      700.16      728.14     55.83 o 
   1   4  13       88.87      130.93     17.83 o 
   2   4  13      272.30      294.05     45.27 o 
   3   4  13      896.72      821.27     64.76 o 
   4   4  13      853.90      885.97     20.95 o 
   5   4  13       62.09       97.29     22.70 o 
   6   4  13       98.49      106.21     18.92 o 
   7   4  13      112.42       78.40     45.95 o 
  -8   5  13       11.74       86.16     45.60 o 
  -7   5  13      140.77      136.17     25.21 o 
  -6   5  13        0.10       71.20     21.39 o 
  -5   5  13      104.27       91.82     24.00 o 
  -4   5  13     1521.29     1483.19     83.69 o 
  -3   5  13      249.82      316.12     25.97 o 
  -2   5  13      923.62      803.05     32.86 o 
  -1   5  13      231.23      239.79     20.24 o 
   0   5  13     2469.66     2556.26    209.72 o 
   1   5  13        4.50       17.80     15.53 o 
   2   5  13      258.74      271.69     27.52 o 
   3   5  13       58.87       68.56     23.86 o 
   4   5  13        1.36      -15.89     22.33 o 
   5   5  13       26.77       45.44     18.53 o 
   6   5  13       43.49       70.99     23.12 o 
   7   5  13        0.49       13.53     26.47 o 
  -8   6  13       50.61       50.49     41.27 o 
  -7   6  13       38.58       58.48     23.53 o 
  -6   6  13       89.51      170.26     49.89 o 
  -5   6  13        2.22        5.25     20.23 o 
  -4   6  13       13.58       26.63     15.87 o 
  -3   6  13      973.27      900.72     52.48 o 
  -2   6  13        0.58       28.76     23.06 o 
  -1   6  13      125.69       96.00     15.37 o 
   0   6  13     1076.68      974.58     84.71 o 
   1   6  13      190.82      241.17     17.09 o 
   2   6  13       76.88       70.89     16.53 o 
   3   6  13       60.39       41.55     22.44 o 
   4   6  13      439.85      523.98     38.75 o 
   5   6  13        0.81       26.95     27.80 o 
   6   6  13        0.12      -20.84     20.84 o 
  -7   7  13       54.14      -26.15     26.15 o 
  -6   7  13        1.20       -1.63     23.95 o 
  -5   7  13      132.44      113.77     20.34 o 
  -4   7  13      369.59      375.40     42.54 o 
  -3   7  13       16.81      -14.18     16.67 o 
  -2   7  13       92.70      137.94     16.77 o 
  -1   7  13       74.94      103.09     19.15 o 
   0   7  13       91.56      102.36     17.05 o 
   1   7  13      123.55       43.08     22.09 o 
   2   7  13      176.21      232.45     26.24 o 
   3   7  13       40.32       25.52     17.43 o 
   4   7  13       34.84       83.92     35.43 o 
   5   7  13        0.42        7.48     31.34 o 
   6   7  13       23.77        7.29     19.52 o 
  -6   8  13        5.06       46.49     24.08 o 
  -5   8  13       13.92        0.39     21.53 o 
  -4   8  13      133.13      179.89     28.88 o 
  -3   8  13       29.71        4.45     20.28 o 
  -2   8  13        2.51       36.49     17.48 o 
  -1   8  13      692.60      703.17     41.42 o 
   0   8  13      298.20      406.36     45.12 o 
   1   8  13       19.02       25.22     28.37 o 
   2   8  13       56.19        1.07     20.74 o 
   3   8  13      195.69      216.91     24.46 o 
   4   8  13       40.86       58.20     19.73 o 
   5   8  13       18.22       55.86     22.56 o 
  -6   9  13       52.87       75.11     22.05 o 
  -5   9  13      240.92      247.37     39.66 o 
  -4   9  13       62.85      102.45     18.85 o 
  -3   9  13       88.12      161.76     29.10 o 
  -2   9  13       85.31      118.46     29.24 o 
  -1   9  13        0.33       21.41     28.58 o 
   0   9  13        9.72       25.01     25.13 o 
   1   9  13       39.23       33.92     18.53 o 
   2   9  13       90.94      109.20     47.06 o 
   3   9  13      116.66      152.81     25.42 o 
   4   9  13        1.58       12.84     40.61 o 
  -4  10  13       33.97       51.62     20.14 o 
  -3  10  13       34.61       61.95     14.56 o 
  -2  10  13       47.52       79.46     23.21 o 
  -1  10  13      278.97      189.76     16.79 o 
   0  10  13      102.38      127.73     17.78 o 
   1  10  13       11.21       56.93     31.04 o 
   2  10  13        7.31       44.13     26.81 o 
   3  10  13       19.75       34.01     16.35 o 
  -2  11  13        0.92       15.42     22.19 o 
  -1  11  13       27.05       33.32     18.41 o 
   0  11  13        5.66        3.63     25.54 o 
   1  11  13       21.90       47.12     17.24 o 
  -8   0  14       36.22        8.73     32.50 o 
  -6   0  14        8.08       61.46     21.15 o 
  -4   0  14        3.17       30.25     27.11 o 
  -2   0  14      238.34      228.18     26.04 o 
   0   0  14       66.88       91.61     24.65 o 
   2   0  14       60.69       97.77     25.77 o 
   4   0  14      515.65      607.14    111.43 o 
   6   0  14        0.50       21.17     51.73 o 
  -9   1  14        0.04       26.61     25.89 o 
  -8   1  14       71.57       62.73     20.36 o 
  -7   1  14       32.31      105.35     24.39 o 
  -6   1  14      406.02      492.34     34.89 o 
  -5   1  14     1184.34     1108.92     60.84 o 
  -4   1  14     1136.03     1053.73     51.12 o 
  -3   1  14       96.52      143.91     17.44 o 
  -2   1  14      363.87      400.81     30.27 o 
  -1   1  14     1368.54     1240.60     19.68 o 
   0   1  14     2449.88     2428.91    130.89 o 
   1   1  14      186.78      207.82     22.02 o 
   2   1  14      355.49      357.31     37.36 o 
   3   1  14      118.47      139.13     33.29 o 
   4   1  14      198.79      181.28     19.28 o 
   5   1  14       48.80       71.45     19.19 o 
   6   1  14       63.08       39.14     19.28 o 
   7   1  14       33.28       48.61     33.22 o 
  -9   2  14       48.17       47.28     32.37 o 
  -8   2  14      154.03      171.39     23.50 o 
  -7   2  14      115.13      141.60     27.12 o 
  -6   2  14       36.50       50.10     27.88 o 
  -5   2  14       36.01       78.84     25.70 o 
  -4   2  14      882.15      899.52     53.02 o 
  -3   2  14        2.76       -1.99     16.12 o 
  -2   2  14      621.98      678.92     23.94 o 
  -1   2  14     2280.93     2187.73     84.18 o 
   0   2  14        1.19       31.51     25.98 o 
   1   2  14      848.92      809.25     50.19 o 
   2   2  14        6.79       27.83     25.91 o 
   3   2  14      603.01      516.64     23.55 o 
   4   2  14      588.51      487.55     45.72 o 
   5   2  14      120.77      177.70     51.13 o 
   6   2  14        3.82       54.74     38.64 o 
   7   2  14        0.08       75.62     32.65 o 
  -8   3  14        0.27       25.68     22.36 o 
  -7   3  14      167.22      213.96     63.20 o 
  -6   3  14      459.81      413.30     20.53 o 
  -5   3  14      146.07      122.75     17.10 o 
  -4   3  14      527.90      609.16     28.62 o 
  -3   3  14      791.83      713.44     49.33 o 
  -2   3  14      110.37      101.42     15.08 o 
  -1   3  14       29.67      104.02     15.39 o 
   0   3  14     3015.03     2936.29    106.17 o 
   1   3  14      282.68      300.79     32.74 o 
   2   3  14       33.33       39.73     26.53 o 
   3   3  14      493.04      495.47     53.51 o 
   4   3  14      479.24      477.09     57.50 o 
   5   3  14       43.64       20.65     21.25 o 
   6   3  14       42.90       16.55     35.53 o 
   7   3  14       67.81       98.44     64.79 o 
  -8   4  14      121.42      113.53     26.46 o 
  -7   4  14        0.25       -3.94     25.41 o 
  -6   4  14      115.42      115.87     24.83 o 
  -5   4  14       54.25       86.88     38.04 o 
  -4   4  14      246.68      248.71     17.02 o 
  -3   4  14        2.03      -19.34     19.34 o 
  -2   4  14       60.07       53.62     21.35 o 
  -1   4  14      596.94      643.11     36.19 o 
   0   4  14       97.36       81.09     18.20 o 
   1   4  14       50.31       96.17     15.42 o 
   2   4  14       27.41       78.60     24.34 o 
   3   4  14        5.47       29.28     16.93 o 
   4   4  14      263.83      294.38     17.63 o 
   5   4  14        0.05      -24.63     28.91 o 
   6   4  14        0.13       24.52     20.79 o 
   7   4  14        5.06       38.32     20.45 o 
  -8   5  14      147.68      140.92     28.94 o 
  -7   5  14       13.89       42.46     19.04 o 
  -6   5  14       10.50       23.83     19.50 o 
  -5   5  14       29.87       57.69     17.31 o 
  -4   5  14     1613.45     1426.15     83.46 o 
  -3   5  14       54.24       97.96     17.62 o 
  -2   5  14      416.55      413.49     39.34 o 
  -1   5  14      484.68      550.73     37.65 o 
   0   5  14      447.55      447.94     38.70 o 
   1   5  14       81.06       96.86     19.33 o 
   2   5  14      518.92      520.95     47.99 o 
   3   5  14      341.46      489.97     37.19 o 
   4   5  14        8.19        9.00     20.40 o 
   5   5  14       25.68       -1.04     21.00 o 
   6   5  14       50.27       47.14     21.92 o 
  -7   6  14       85.47      145.28     43.91 o 
  -6   6  14      178.73      271.92     50.43 o 
  -5   6  14       15.08       -2.29     19.10 o 
  -4   6  14      355.99      354.67     26.51 o 
  -3   6  14        9.34       33.85     20.75 o 
  -2   6  14      405.88      566.18     47.26 o 
  -1   6  14      181.98      209.63     18.00 o 
   0   6  14      975.86      923.63     74.92 o 
   1   6  14      146.57      134.24     18.34 o 
   2   6  14       16.59       28.79     15.56 o 
   3   6  14        5.48       -9.39     32.39 o 
   4   6  14       12.44       51.74     28.74 o 
   5   6  14       25.07       56.52     20.47 o 
   6   6  14       79.85       74.35     24.07 o 
  -7   7  14      109.66       40.81     24.30 o 
  -6   7  14        9.06       14.14     22.14 o 
  -5   7  14        8.58      -18.58     18.58 o 
  -4   7  14      146.37      196.90     24.76 o 
  -3   7  14      678.92      806.47     52.45 o 
  -2   7  14      586.32      475.65     32.59 o 
  -1   7  14       27.38       85.77     15.38 o 
   0   7  14       40.15       60.40     19.94 o 
   1   7  14      104.01      171.35     22.30 o 
   2   7  14      516.11      537.79     55.20 o 
   3   7  14      382.68      383.92     23.40 o 
   4   7  14       43.22       97.56     36.64 o 
   5   7  14        0.30       20.37     25.69 o 
  -6   8  14       47.25      103.40     40.97 o 
  -5   8  14       93.69      117.11     24.93 o 
  -4   8  14       36.24       27.48     20.02 o 
  -3   8  14       45.36       18.31     16.77 o 
  -2   8  14        4.44       31.48     14.84 o 
  -1   8  14      324.43      345.51     33.06 o 
   0   8  14       36.63       42.14     18.14 o 
   1   8  14      105.25      141.78     20.17 o 
   2   8  14       68.39        9.00     21.25 o 
   3   8  14       17.11       43.75     17.50 o 
   4   8  14        0.57        4.03     21.09 o 
   5   8  14        0.00      -10.48     22.99 o 
  -5   9  14        3.40        0.94     29.94 o 
  -4   9  14        5.67       35.73     21.07 o 
  -3   9  14      109.41      167.72     42.12 o 
  -2   9  14       72.38       60.43     16.71 o 
  -1   9  14      291.29      286.32     28.24 o 
   0   9  14        0.05      -25.02     25.02 o 
   1   9  14        0.44       38.05     24.90 o 
   2   9  14       35.73       50.78     21.10 o 
   3   9  14      170.47      193.95     63.08 o 
   4   9  14        3.82       49.95     21.92 o 
  -4  10  14        4.90      -13.99     21.19 o 
  -3  10  14        5.67       44.57     20.50 o 
  -2  10  14        4.75       40.00     17.22 o 
  -1  10  14       15.56       24.44     16.64 o 
   0  10  14        5.70       33.88     23.62 o 
   1  10  14       18.29      -11.53     29.90 o 
   2  10  14       25.63       28.74     18.45 o 
  -7   0  15     1320.96     1031.58    143.47 o 
  -5   0  15       86.91       99.93     23.48 o 
  -3   0  15     3581.44     3146.77    234.06 o 
  -1   0  15     2901.02     3019.49     39.78 o 
   1   0  15       75.38      137.97     31.41 o 
   3   0  15     1328.48     1126.78     97.51 o 
   5   0  15      135.95      115.05     49.49 o 
   7   0  15       13.63       58.00     33.47 o 
  -8   1  15        3.43       24.09     20.20 o 
  -7   1  15        6.14      106.35     22.32 o 
  -6   1  15       82.58      111.75     22.81 o 
  -5   1  15      123.35      165.35     24.68 o 
  -4   1  15       51.59       23.76     16.25 o 
  -3   1  15     2902.59     2706.81     49.32 o 
  -2   1  15      123.71      146.18     29.27 o 
  -1   1  15        6.34        8.79     16.09 o 
   0   1  15       10.36       88.36     15.94 o 
   1   1  15     1569.45     1389.43     28.12 o 
   2   1  15        8.77      -34.47     40.54 o 
   3   1  15      286.59      360.08     39.09 o 
   4   1  15        4.95       36.97     22.32 o 
   5   1  15        1.52      -21.76     23.63 o 
   6   1  15        9.90       -1.37     24.48 o 
   7   1  15      123.98      -31.10     31.19 o 
  -8   2  15       17.55       46.34     23.05 o 
  -7   2  15      316.30      314.08     23.01 o 
  -6   2  15       45.85      153.27     26.70 o 
  -5   2  15      649.65      605.05     33.74 o 
  -4   2  15        0.07      -17.62     19.91 o 
  -3   2  15       27.57       37.09     15.96 o 
  -2   2  15        2.32       29.22     17.15 o 
  -1   2  15      544.97      628.60     36.48 o 
   0   2  15       83.30       99.15     23.08 o 
   1   2  15      231.57      232.70     18.20 o 
   2   2  15       96.97      101.63     17.28 o 
   3   2  15      160.62      164.38     17.46 o 
   4   2  15        3.77       -6.07     22.82 o 
   5   2  15        1.37       52.97     45.98 o 
   6   2  15       31.39       57.36     28.12 o 
   7   2  15        2.65        3.67     23.18 o 
  -8   3  15       20.41       57.77     36.40 o 
  -7   3  15       30.04       36.16     30.13 o 
  -6   3  15      108.89      192.52     22.04 o 
  -5   3  15       12.37       35.41     22.70 o 
  -4   3  15        1.80       31.58     21.68 o 
  -3   3  15       83.19      155.53     19.36 o 
  -2   3  15       44.81       78.10     16.01 o 
  -1   3  15      971.61      945.77     26.26 o 
   0   3  15       35.86       45.83     24.31 o 
   1   3  15       23.34       14.56     36.08 o 
   2   3  15      157.44      182.08     26.47 o 
   3   3  15      568.19      473.53     44.81 o 
   4   3  15      147.72      234.83     39.30 o 
   5   3  15        0.99        4.01     20.73 o 
   6   3  15        1.08      -12.43     18.92 o 
   7   3  15       40.40       94.52     21.71 o 
  -8   4  15        0.65       -1.87     21.96 o 
  -7   4  15       50.98       46.06     20.47 o 
  -6   4  15       30.31       42.51     26.62 o 
  -5   4  15      761.09      657.23     38.16 o 
  -4   4  15      957.77     1004.22     44.15 o 
  -3   4  15       97.81      153.51     23.67 o 
  -2   4  15      229.03      215.71     16.47 o 
  -1   4  15      633.00      636.79     69.24 o 
   0   4  15     2034.63     2117.03    121.91 o 
   1   4  15       83.97       91.22     15.37 o 
   2   4  15        3.99       -7.66     28.00 o 
   3   4  15        2.68       55.78     20.44 o 
   4   4  15       18.68      110.57     24.05 o 
   5   4  15       58.38       96.24     29.36 o 
   6   4  15       51.73       76.39     21.08 o 
  -8   5  15      183.46      103.69     28.78 o 
  -7   5  15        0.12      -22.18     22.18 o 
  -6   5  15      130.78      171.54     56.42 o 
  -5   5  15       41.82       64.71     15.95 o 
  -4   5  15      175.13      213.04     16.87 o 
  -3   5  15      162.18      168.40     16.77 o 
  -2   5  15        0.31        5.48     16.53 o 
  -1   5  15      297.16      219.37     16.17 o 
   0   5  15      489.38      451.59     37.83 o 
   1   5  15       95.09      180.66     41.31 o 
   2   5  15      252.91      238.92     16.07 o 
   3   5  15      213.86      165.55     18.79 o 
   4   5  15      444.78      468.33     81.93 o 
   5   5  15       12.44       51.53     19.19 o 
   6   5  15        1.03       44.09     18.99 o 
  -7   6  15      119.74      177.98     44.48 o 
  -6   6  15        5.33       53.95     18.73 o 
  -5   6  15       54.31       40.90     17.30 o 
  -4   6  15      823.74      796.27     60.23 o 
  -3   6  15      147.51      164.86     16.72 o 
  -2   6  15       69.61       53.44     29.55 o 
  -1   6  15      180.54      169.10     18.31 o 
   0   6  15      243.71      275.33     55.46 o 
   1   6  15       41.17      138.25     34.25 o 
   2   6  15      108.67      133.53     22.53 o 
   3   6  15        0.37        8.37     16.73 o 
   4   6  15        5.62       21.05     28.09 o 
   5   6  15        1.81      -21.29     23.40 o 
   6   6  15       52.03       20.29     31.80 o 
  -6   7  15       39.01       47.33     21.92 o 
  -5   7  15        0.12       28.60     17.16 o 
  -4   7  15       87.33       50.86     18.36 o 
  -3   7  15       72.71       57.80     15.71 o 
  -2   7  15      186.32      207.96     30.11 o 
  -1   7  15      188.73      130.29     17.21 o 
   0   7  15      245.96      303.02     20.73 o 
   1   7  15       82.23       90.75     15.14 o 
   2   7  15       18.85       49.13     22.79 o 
   3   7  15      158.45       79.06     35.25 o 
   4   7  15       14.04       46.30     20.34 o 
   5   7  15       48.82       40.01     21.56 o 
  -6   8  15       11.80      -46.37     46.37 o 
  -5   8  15      268.89      275.51     19.88 o 
  -4   8  15       87.85      101.31     25.70 o 
  -3   8  15        0.37       26.53     14.69 o 
  -2   8  15      244.14      257.34     22.82 o 
  -1   8  15       79.40      103.33     14.96 o 
   0   8  15        1.24       -7.78     26.03 o 
   1   8  15       41.84       22.97     37.79 o 
   2   8  15      255.23      323.71     31.68 o 
   3   8  15       54.68       62.32     19.40 o 
   4   8  15        4.09       -6.77     19.35 o 
  -5   9  15       37.70       27.02     21.77 o 
  -4   9  15       10.67       36.50     17.85 o 
  -3   9  15       40.01       34.94     19.11 o 
  -2   9  15        0.28       35.62     20.07 o 
  -1   9  15      423.67      289.52     15.75 o 
   0   9  15       52.59       58.89     21.85 o 
   1   9  15        0.39       -9.91     24.56 o 
   2   9  15       27.95       25.37     25.33 o 
   3   9  15       48.00        8.14     30.05 o 
  -3  10  15        8.57       -7.26     21.09 o 
  -2  10  15      106.27      147.97     24.75 o 
  -1  10  15        6.96       29.29     17.15 o 
   0  10  15       49.74       61.26     18.90 o 
   1  10  15       58.10       56.35     16.47 o 
  -8   0  16       71.09       17.58     27.21 o 
  -6   0  16       26.73       72.49     22.11 o 
  -4   0  16     1501.91     1229.32     38.72 o 
  -2   0  16      535.09      456.41     76.97 o 
   0   0  16     1216.76     1222.57     28.55 o 
   2   0  16      506.95      525.96     26.97 o 
   4   0  16       15.09      -54.55     54.55 o 
   6   0  16      178.22       51.84     28.76 o 
  -8   1  16      174.85      117.52     19.61 o 
  -7   1  16      109.45      131.84     24.24 o 
  -6   1  16      120.00      176.65     20.85 o 
  -5   1  16        4.21        7.85     16.94 o 
  -4   1  16      282.44      300.67     20.61 o 
  -3   1  16       76.01       95.66     16.53 o 
  -2   1  16      263.14      291.06     19.53 o 
  -1   1  16        5.08       24.55     23.59 o 
   0   1  16       76.90      125.98     28.02 o 
   1   1  16      964.28      925.17     45.96 o 
   2   1  16      243.12      266.02     17.21 o 
   3   1  16       83.71      130.88     40.79 o 
   4   1  16      120.11      127.25     31.79 o 
   5   1  16       16.72       42.92     16.57 o 
   6   1  16        0.68       31.86     20.73 o 
  -8   2  16        0.20       15.38     32.19 o 
  -7   2  16       87.89       90.99     20.34 o 
  -6   2  16      165.16      225.17     37.01 o 
  -5   2  16      193.66      269.66     29.84 o 
  -4   2  16      601.01      487.53     17.94 o 
  -3   2  16      998.42      916.14     19.09 o 
  -2   2  16       51.47       64.60     32.79 o 
  -1   2  16      335.54      330.58     18.15 o 
   0   2  16     1646.31     1676.12     81.46 o 
   1   2  16       30.84       76.50     17.80 o 
   2   2  16       46.61       16.37     18.53 o 
   3   2  16       31.10       82.84     21.86 o 
   4   2  16      129.54      183.98     47.99 o 
   5   2  16       58.85       78.32     30.89 o 
   6   2  16       61.34       19.69     49.17 o 
  -8   3  16      216.19      193.34     21.61 o 
  -7   3  16       41.92       72.16     31.38 o 
  -6   3  16        1.77       38.37     19.57 o 
  -5   3  16      123.15      159.49     22.39 o 
  -4   3  16     1050.44     1048.10     37.99 o 
  -3   3  16      107.60       94.25     19.93 o 
  -2   3  16       45.32       41.38     20.45 o 
  -1   3  16      577.71      558.50     31.73 o 
   0   3  16       27.46       73.86     19.94 o 
   1   3  16       56.45       10.26     27.95 o 
   2   3  16        2.50       93.97     37.19 o 
   3   3  16      260.61      192.18     29.22 o 
   4   3  16      195.20      179.80     33.88 o 
   5   3  16       18.26       40.76     21.31 o 
   6   3  16        1.66       53.05     25.35 o 
  -8   4  16        7.87       79.73     27.13 o 
  -7   4  16       17.68       53.35     20.27 o 
  -6   4  16       50.08        7.15     26.52 o 
  -5   4  16        1.22       50.57     17.73 o 
  -4   4  16      917.31      785.62     23.74 o 
  -3   4  16       50.85       88.17     16.73 o 
  -2   4  16      182.56      192.69     21.77 o 
  -1   4  16      357.79      483.59     34.16 o 
   0   4  16     1136.34     1003.68     89.58 o 
   1   4  16       84.51       74.39     15.87 o 
   2   4  16      121.40      163.86     26.96 o 
   3   4  16      305.03      287.11     21.27 o 
   4   4  16       27.97       86.24     18.88 o 
   5   4  16        0.39       11.67     32.67 o 
   6   4  16       24.90       51.74     21.32 o 
  -7   5  16        7.12       86.23     19.35 o 
  -6   5  16       91.89      146.87     23.09 o 
  -5   5  16      245.26      269.56     28.94 o 
  -4   5  16        3.05       49.41     20.61 o 
  -3   5  16        1.09      -24.57     29.85 o 
  -2   5  16      525.27      606.91     28.17 o 
  -1   5  16      127.69      219.41     18.02 o 
   0   5  16       79.96      120.74     18.57 o 
   1   5  16       16.96       13.46     26.62 o 
   2   5  16       45.91      125.67     16.62 o 
   3   5  16        0.58      -15.71     17.35 o 
   4   5  16        7.31       61.88     31.92 o 
   5   5  16       32.29       21.97     20.32 o 
  -7   6  16        1.44      -24.70     24.70 o 
  -6   6  16        9.72        4.99     19.23 o 
  -5   6  16        0.15        9.33     19.35 o 
  -4   6  16      229.48      218.21     21.87 o 
  -3   6  16       51.51       54.74     16.53 o 
  -2   6  16      415.06      338.44     32.85 o 
  -1   6  16      115.03      130.57     19.77 o 
   0   6  16        9.02       26.25     18.21 o 
   1   6  16        0.22       14.12     33.78 o 
   2   6  16      832.28      766.16     64.74 o 
   3   6  16      228.32      278.06     35.33 o 
   4   6  16        1.06       52.36     27.09 o 
   5   6  16        4.28       19.68     18.43 o 
  -6   7  16      208.67      141.03     25.71 o 
  -5   7  16       79.74       80.35     17.98 o 
  -4   7  16       53.25       26.32     16.33 o 
  -3   7  16       37.74       78.61     17.04 o 
  -2   7  16      278.00      325.48     35.32 o 
  -1   7  16      370.12      386.70     37.45 o 
   0   7  16       29.08       30.56     17.00 o 
   1   7  16        2.32       15.49     18.78 o 
   2   7  16       36.26       22.06     18.18 o 
   3   7  16       12.92       89.91     28.01 o 
   4   7  16        3.30       20.64     17.55 o 
  -5   8  16       47.87       20.21     20.79 o 
  -4   8  16        0.61       40.31     17.43 o 
  -3   8  16       53.77       61.20     16.05 o 
  -2   8  16      320.03      261.50     21.50 o 
  -1   8  16       71.99       62.45     15.28 o 
   0   8  16        3.28       89.91     22.98 o 
   1   8  16        8.16       20.21     29.89 o 
   2   8  16      121.84       87.25     35.14 o 
   3   8  16      125.02       65.39     22.96 o 
   4   8  16        1.25       77.42     43.32 o 
  -4   9  16        1.63       45.54     16.28 o 
  -3   9  16        4.71        3.55     28.71 o 
  -2   9  16       11.58        9.30     17.23 o 
  -1   9  16      128.05      162.93     25.48 o 
   0   9  16        2.09       22.98     17.10 o 
   1   9  16       18.02       42.90     19.28 o 
   2   9  16       85.68      101.46     46.34 o 
  -2  10  16       60.71      111.61     65.42 o 
  -1  10  16      176.48      118.28     19.20 o 
   0  10  16        8.25       52.14     23.05 o 
  -7   0  17       18.49       36.18     26.35 o 
  -5   0  17      425.79      409.58     55.26 o 
  -3   0  17      502.74      477.43     23.33 o 
  -1   0  17      620.01      625.35     35.98 o 
   1   0  17      140.24      138.23     30.54 o 
   3   0  17       44.06       71.91     26.01 o 
   5   0  17        1.16      -14.18     47.39 o 
  -8   1  17        4.55       28.29     19.14 o 
  -7   1  17      386.03      330.42     34.53 o 
  -6   1  17        2.32       14.65     29.70 o 
  -5   1  17      163.48      208.98     20.88 o 
  -4   1  17        2.02       28.61     17.29 o 
  -3   1  17      534.88      502.85     33.55 o 
  -2   1  17       85.75       89.68     15.34 o 
  -1   1  17     1922.02     1779.10     50.31 o 
   0   1  17       98.15      108.86     16.14 o 
   1   1  17       63.43      128.56     35.60 o 
   2   1  17       47.04      123.91     60.37 o 
   3   1  17      665.58      499.46     23.76 o 
   4   1  17       27.16       49.58     18.97 o 
   5   1  17        2.33       20.89     19.34 o 
   6   1  17        2.18        0.05     21.65 o 
  -8   2  17        0.31       57.44     36.18 o 
  -7   2  17        0.49       33.59     36.75 o 
  -6   2  17       72.07      112.30     24.70 o 
  -5   2  17      250.42      213.00     25.78 o 
  -4   2  17        2.22       34.03     15.34 o 
  -3   2  17        5.51       48.86     16.29 o 
  -2   2  17      156.29      207.54     34.99 o 
  -1   2  17       92.75      121.94     21.43 o 
   0   2  17      130.88      149.22     19.08 o 
   1   2  17       88.78       96.48     20.02 o 
   2   2  17        8.13      -19.12     33.19 o 
   3   2  17      810.65      666.92     61.11 o 
   4   2  17        8.85       21.90     21.12 o 
   5   2  17       10.98       64.82     43.16 o 
   6   2  17        6.05       50.59     26.15 o 
  -8   3  17        0.20       87.98     46.18 o 
  -7   3  17        9.76        8.24     20.40 o 
  -6   3  17        0.02        2.46     20.67 o 
  -5   3  17      844.05      660.60     43.52 o 
  -4   3  17      177.60      249.73     21.39 o 
  -3   3  17       62.22       70.34     23.17 o 
  -2   3  17       46.22       46.39     21.36 o 
  -1   3  17     1430.46     1350.60     51.65 o 
   0   3  17      323.79      387.62     38.49 o 
   1   3  17      109.82      105.36     17.87 o 
   2   3  17       54.75      100.23     22.64 o 
   3   3  17        4.26       17.02     16.79 o 
   4   3  17        7.17       41.28     15.31 o 
   5   3  17       28.53       43.83     20.24 o 
   6   3  17       27.12       12.99     32.02 o 
  -7   4  17        6.09      -19.34     20.51 o 
  -6   4  17       33.93       18.90     27.97 o 
  -5   4  17        1.56       49.86     16.41 o 
  -4   4  17      247.57      262.13     32.16 o 
  -3   4  17       54.41       95.37     21.66 o 
  -2   4  17       24.36       50.88     26.70 o 
  -1   4  17      361.74      306.11     29.72 o 
   0   4  17       98.07      105.72     31.12 o 
   1   4  17        9.49       23.55     26.64 o 
   2   4  17      241.52      212.27     26.24 o 
   3   4  17      246.92      205.64     18.66 o 
   4   4  17       40.20       88.12     17.81 o 
   5   4  17        2.79       77.83     63.59 o 
  -7   5  17       44.57       92.63     22.05 o 
  -6   5  17       30.09       22.61     23.28 o 
  -5   5  17      159.17      116.11     16.75 o 
  -4   5  17      424.26      404.74     35.56 o 
  -3   5  17      235.57      265.91     31.08 o 
  -2   5  17      110.34      116.60     22.37 o 
  -1   5  17      272.41      256.68     28.75 o 
   0   5  17      432.87      525.24     64.53 o 
   1   5  17      253.21      230.19     19.73 o 
   2   5  17       39.94       73.20     18.60 o 
   3   5  17        5.06      -15.13     18.98 o 
   4   5  17        0.31      -17.82     17.82 o 
   5   5  17       25.14       38.37     24.57 o 
  -6   6  17        1.26       16.01     46.22 o 
  -5   6  17        1.64        0.56     17.95 o 
  -4   6  17        4.56       28.10     28.45 o 
  -3   6  17        3.64        4.56     21.47 o 
  -2   6  17      345.63      332.71     38.87 o 
  -1   6  17       54.53       77.92     25.73 o 
   0   6  17      163.67      201.57     44.75 o 
   1   6  17       82.51       82.58     15.03 o 
   2   6  17       61.61       55.20     16.01 o 
   3   6  17       30.69      -13.94     21.40 o 
   4   6  17       20.67       29.08     17.66 o 
  -6   7  17       23.39       -2.86     62.92 o 
  -5   7  17       95.91      101.28     29.01 o 
  -4   7  17       91.79       91.26     25.00 o 
  -3   7  17      122.42       90.36     21.55 o 
  -2   7  17       97.75      194.93     19.56 o 
  -1   7  17       95.98      121.69     15.97 o 
   0   7  17        0.47       16.89     19.95 o 
   1   7  17      109.16      136.32     30.35 o 
   2   7  17      229.37      275.17     35.19 o 
   3   7  17        0.60        7.82     37.99 o 
   4   7  17       15.34       -2.32     40.71 o 
  -5   8  17        0.78       69.99     61.04 o 
  -4   8  17       34.71       71.85     19.03 o 
  -3   8  17       24.42       66.43     15.91 o 
  -2   8  17      122.13      162.69     23.85 o 
  -1   8  17       78.54       88.93     21.61 o 
   0   8  17       16.49      -19.01     24.29 o 
   1   8  17        0.01       59.81     19.55 o 
   2   8  17        6.85       -0.43     23.62 o 
   3   8  17       20.53        0.40     19.67 o 
  -3   9  17        2.75        0.38     17.16 o 
  -2   9  17      133.09      110.33     26.02 o 
  -1   9  17        0.69       -5.06     19.52 o 
   0   9  17        2.42       21.96     16.19 o 
   1   9  17       86.86       63.35     29.52 o 
  -6   0  18      259.20      215.37     56.79 o 
  -4   0  18      209.57      300.89     65.84 o 
  -2   0  18     1235.27     1063.27     59.65 o 
   0   0  18        8.62       53.89     24.14 o 
   2   0  18      497.01      483.79     32.69 o 
   4   0  18        8.59       -6.47     27.34 o 
   6   0  18        1.64       26.14     29.72 o 
  -7   1  18       17.84       54.88     33.32 o 
  -6   1  18       26.34       98.40     45.20 o 
  -5   1  18      104.95       98.43     18.42 o 
  -4   1  18      290.61      243.83     22.80 o 
  -3   1  18      122.57      126.44     15.61 o 
  -2   1  18       37.56       74.78     15.49 o 
  -1   1  18       67.24      137.92     19.41 o 
   0   1  18      473.45      380.75     21.43 o 
   1   1  18       80.27       75.55     16.24 o 
   2   1  18      324.48      297.31     23.48 o 
   3   1  18      111.57       94.39     18.65 o 
   4   1  18        4.76       49.39     26.65 o 
   5   1  18        0.46        8.14     19.34 o 
   6   1  18       75.28       70.64     29.61 o 
  -7   2  18       32.85       12.70     21.34 o 
  -6   2  18       70.16       65.93     27.81 o 
  -5   2  18        0.13        5.82     17.55 o 
  -4   2  18      605.96      623.64     30.38 o 
  -3   2  18        4.51       23.06     18.25 o 
  -2   2  18      310.79      317.89     25.12 o 
  -1   2  18      557.97      487.11     39.49 o 
   0   2  18       43.78       67.53     24.51 o 
   1   2  18      126.37      109.57     28.26 o 
   2   2  18      111.48      182.94     40.71 o 
   3   2  18       19.60       34.12     17.39 o 
   4   2  18       27.72       27.58     21.10 o 
   5   2  18       13.71       28.58     16.99 o 
  -7   3  18       38.69       64.31     20.62 o 
  -6   3  18        2.90       23.27     18.18 o 
  -5   3  18       81.71       89.99     19.27 o 
  -4   3  18      103.72       76.61     17.68 o 
  -3   3  18       17.34       57.45     19.01 o 
  -2   3  18        7.64       12.34     14.61 o 
  -1   3  18       38.61       51.55     18.66 o 
   0   3  18      566.63      472.82     30.85 o 
   1   3  18       12.81        7.54     16.61 o 
   2   3  18      145.82      164.52     21.07 o 
   3   3  18       93.00      145.86     33.82 o 
   4   3  18      141.48      105.47     22.37 o 
   5   3  18       40.22        7.00     21.20 o 
  -7   4  18        1.45       36.70     20.91 o 
  -6   4  18       47.42       45.37     22.45 o 
  -5   4  18      209.92      265.57     21.63 o 
  -4   4  18      278.44      213.94     18.64 o 
  -3   4  18       31.40       31.05     28.12 o 
  -2   4  18      281.61      257.57     20.72 o 
  -1   4  18      284.26      307.12     33.28 o 
   0   4  18       93.42      165.37     24.23 o 
   1   4  18       24.44       81.00     18.57 o 
   2   4  18      116.34      143.94     22.14 o 
   3   4  18        1.20        0.28     17.41 o 
   4   4  18        0.26       17.96     22.55 o 
   5   4  18       49.11       59.42     16.95 o 
  -6   5  18       14.82       45.71     20.97 o 
  -5   5  18        2.52        0.71     17.92 o 
  -4   5  18      128.77       87.72     17.44 o 
  -3   5  18       81.72       94.81     24.33 o 
  -2   5  18       63.62       52.42     18.73 o 
  -1   5  18      184.48      206.84     47.69 o 
   0   5  18       42.92       15.28     25.17 o 
   1   5  18       47.25       40.07     25.10 o 
   2   5  18      292.66      273.10     27.36 o 
   3   5  18      119.66      117.01     18.22 o 
   4   5  18        2.72       61.11     25.28 o 
  -6   6  18      189.17      213.62     25.83 o 
  -5   6  18       52.87       37.67     22.61 o 
  -4   6  18       10.57       43.73     22.77 o 
  -3   6  18       14.96       17.59     21.21 o 
  -2   6  18      418.60      367.71     25.02 o 
  -1   6  18      145.99      172.11     29.20 o 
   0   6  18        2.47       -3.82     19.10 o 
   1   6  18       63.06       45.11     17.42 o 
   2   6  18        9.79       54.53     33.05 o 
   3   6  18        0.41       21.08     17.83 o 
   4   6  18       26.29       53.22     19.34 o 
  -5   7  18       12.19       12.37     17.35 o 
  -4   7  18        0.50       16.10     15.33 o 
  -3   7  18        1.48       58.09     26.28 o 
  -2   7  18      223.59      138.52     30.95 o 
  -1   7  18        1.87        1.68     20.74 o 
   0   7  18       27.61       60.45     28.46 o 
   1   7  18       11.93       30.38     19.52 o 
   2   7  18      183.68      136.51     20.83 o 
   3   7  18       25.86       23.03     33.59 o 
  -4   8  18        0.14       43.62     18.65 o 
  -3   8  18        0.66       29.32     21.83 o 
  -2   8  18       13.23       16.40     21.09 o 
  -1   8  18       52.03       69.22     16.62 o 
   0   8  18       43.11       74.77     27.02 o 
   1   8  18       11.22       30.18     19.75 o 
   2   8  18       34.56       -9.60     26.11 o 
  -1   9  18       73.45        7.36     26.12 o 
   0   9  18        8.83      -21.03     45.29 o 
  -7   0  19       82.66       99.26     26.92 o 
  -5   0  19        6.17       34.15     21.44 o 
  -3   0  19      208.45      241.78     26.34 o 
  -1   0  19      706.78      636.24     32.68 o 
   1   0  19       20.72       59.08    111.83 o 
   3   0  19      198.28       98.77     52.36 o 
   5   0  19        1.76       21.43     46.50 o 
  -7   1  19        9.86       48.89     19.28 o 
  -6   1  19       33.12       70.08     29.87 o 
  -5   1  19      393.66      357.40     33.85 o 
  -4   1  19       54.12       64.72     17.26 o 
  -3   1  19        6.61       40.41     16.89 o 
  -2   1  19       86.22      141.84     20.20 o 
  -1   1  19      137.59      167.56     18.21 o 
   0   1  19        2.74       15.44     29.60 o 
   1   1  19        9.72        6.53     18.01 o 
   2   1  19        1.02       13.67     18.20 o 
   3   1  19       27.54       22.60     20.04 o 
   4   1  19        0.10        6.71     34.67 o 
   5   1  19        7.90        6.23     19.35 o 
  -7   2  19        5.82       -3.96     18.04 o 
  -6   2  19        7.31       28.69     25.59 o 
  -5   2  19      227.88      207.41     16.62 o 
  -4   2  19        2.37       45.24     17.32 o 
  -3   2  19       10.30       27.33     17.32 o 
  -2   2  19       15.32       69.40     18.07 o 
  -1   2  19      740.29      627.99     32.92 o 
   0   2  19       32.02       38.27     33.27 o 
   1   2  19       75.64       76.64     18.71 o 
   2   2  19      127.47      179.31     20.64 o 
   3   2  19      166.68      168.12     28.65 o 
   4   2  19        1.03       25.62     22.93 o 
   5   2  19      123.12       90.73     18.96 o 
  -7   3  19       16.96      -21.17     21.17 o 
  -6   3  19       10.24       20.79     34.80 o 
  -5   3  19       80.30       41.63     16.76 o 
  -4   3  19        2.25       23.42     20.51 o 
  -3   3  19      127.00      165.69     23.68 o 
  -2   3  19       68.61       97.47     16.83 o 
  -1   3  19       41.84      -12.49     19.67 o 
   0   3  19        0.73       24.45     20.00 o 
   1   3  19      233.87      290.90     25.54 o 
   2   3  19      105.76      124.73     19.54 o 
   3   3  19      106.59       72.41     25.29 o 
   4   3  19        0.36      -33.49     38.30 o 
   5   3  19        1.54       38.28     17.64 o 
  -6   4  19        0.71       30.14     22.55 o 
  -5   4  19      261.73      200.65     22.23 o 
  -4   4  19      128.51      173.31     28.94 o 
  -3   4  19       32.29       70.51     21.46 o 
  -2   4  19       57.86       69.28     18.45 o 
  -1   4  19      253.25      302.86     28.40 o 
   0   4  19       57.85      113.10     37.65 o 
   1   4  19      231.82      203.04     29.48 o 
   2   4  19       26.67       70.41     28.30 o 
   3   4  19       14.03       88.26     22.21 o 
   4   4  19        0.81      112.74     50.87 o 
  -6   5  19        4.38       34.72     21.08 o 
  -5   5  19        7.57        9.55     18.36 o 
  -4   5  19       13.87       39.20     22.21 o 
  -3   5  19       88.10      149.53     43.85 o 
  -2   5  19       69.69       33.82     31.30 o 
  -1   5  19       14.34       24.31     23.12 o 
   0   5  19       31.76       63.40     20.43 o 
   1   5  19        2.03       26.63     35.66 o 
   2   5  19       86.51       52.00     22.69 o 
   3   5  19        5.82       74.13     33.23 o 
   4   5  19        2.81       20.14     24.34 o 
  -5   6  19       40.21       57.29     18.82 o 
  -4   6  19      130.56      141.74     17.83 o 
  -3   6  19      171.39      128.40     17.53 o 
  -2   6  19        0.01       30.62     36.54 o 
  -1   6  19       21.65       56.19     23.68 o 
   0   6  19        0.13       -7.49     20.83 o 
   1   6  19      188.25      182.63     24.32 o 
   2   6  19       79.74       39.87     17.59 o 
   3   6  19       17.81      -12.59     17.93 o 
  -4   7  19       44.53       47.20     19.53 o 
  -3   7  19        9.30       70.63     17.53 o 
  -2   7  19      132.46      108.90     24.72 o 
  -1   7  19        1.69       69.53     29.41 o 
   0   7  19       10.36       15.73     30.22 o 
   1   7  19        0.35       47.68     28.23 o 
   2   7  19        6.60       36.88     17.76 o 
  -3   8  19        8.70      -22.56     37.34 o 
  -2   8  19      123.78       78.01     19.50 o 
  -1   8  19        3.96       -6.58     29.35 o 
   0   8  19       11.96       11.10     27.04 o 
   1   8  19       47.65      180.43     48.60 o 
  -6   0  20       67.65        9.80     79.16 o 
  -4   0  20       43.08       65.72     26.91 o 
  -2   0  20       43.66       79.72     24.79 o 
   0   0  20        4.35       -7.48     25.65 o 
   2   0  20      182.87      187.26     32.97 o 
   4   0  20        3.11       25.24     33.68 o 
  -7   1  20       17.02      -30.97     45.38 o 
  -6   1  20       74.89       79.98     21.06 o 
  -5   1  20        0.02        4.74     19.81 o 
  -4   1  20       65.83       51.78     19.15 o 
  -3   1  20        0.05      -16.14     17.38 o 
  -2   1  20      611.74      468.44     22.53 o 
  -1   1  20       41.80      119.75     23.86 o 
   0   1  20       20.00       45.28     20.13 o 
   1   1  20       20.89       31.50     27.80 o 
   2   1  20      291.91      247.06     21.73 o 
   3   1  20       30.47       29.94     40.51 o 
   4   1  20        4.93      -10.99     19.80 o 
  -6   2  20       17.65       58.00     31.04 o 
  -5   2  20       99.31      127.00     19.02 o 
  -4   2  20        1.50       80.21     17.97 o 
  -3   2  20       74.93       78.89     16.02 o 
  -2   2  20        5.15       32.87     16.74 o 
  -1   2  20        2.30       29.48     25.42 o 
   0   2  20       31.49       14.46     33.25 o 
   1   2  20        9.13       17.02     15.92 o 
   2   2  20       56.01       45.61     18.55 o 
   3   2  20       12.13       14.48     22.89 o 
   4   2  20       14.03       95.10     27.57 o 
  -6   3  20        9.98        7.65     28.47 o 
  -5   3  20       93.35       78.42     17.91 o 
  -4   3  20      166.90      148.04     23.49 o 
  -3   3  20       10.12       16.14     20.86 o 
  -2   3  20      121.46       53.22     26.01 o 
  -1   3  20      128.88      120.91     23.75 o 
   0   3  20      134.50      133.17     16.25 o 
   1   3  20        0.01       23.19     14.99 o 
   2   3  20       87.33       46.44     26.69 o 
   3   3  20        5.45       31.58     45.92 o 
   4   3  20       18.95       39.83     23.76 o 
  -6   4  20       31.76       55.65     45.47 o 
  -5   4  20        0.94       18.01     19.86 o 
  -4   4  20        0.44       11.79     20.78 o 
  -3   4  20       55.30       62.12     16.90 o 
  -2   4  20        0.11      -16.55     17.13 o 
  -1   4  20      101.84       94.56     46.40 o 
   0   4  20       15.91       -6.77     23.92 o 
   1   4  20       90.50       90.41     17.47 o 
   2   4  20       25.82       46.61     19.15 o 
   3   4  20       40.64       28.80     29.99 o 
   4   4  20        3.32       39.16     28.36 o 
  -5   5  20      145.66       78.53     28.39 o 
  -4   5  20       32.59        5.71     29.49 o 
  -3   5  20        2.09       45.69     39.15 o 
  -2   5  20      265.34      244.00     19.36 o 
  -1   5  20       36.53      118.61     20.39 o 
   0   5  20       14.34       18.28     27.06 o 
   1   5  20       57.40       41.66     30.86 o 
   2   5  20       27.96       28.27     29.17 o 
   3   5  20        4.04        6.64     15.82 o 
  -4   6  20        1.86       12.48     24.27 o 
  -3   6  20       17.96       -9.41     19.10 o 
  -2   6  20       54.92       20.39     23.10 o 
  -1   6  20       41.23       47.74     25.06 o 
   0   6  20       10.92       23.95     20.89 o 
   1   6  20       28.03       78.60     28.08 o 
   2   6  20       96.63       90.49     27.18 o 
  -3   7  20       11.56      -19.42     19.42 o 
  -2   7  20       75.63       54.02     16.04 o 
  -1   7  20       17.15       80.14     18.34 o 
   0   7  20       23.42       54.76     29.03 o 
   1   7  20       20.12       87.41     26.92 o 
  -5   0  21       97.43      140.35     49.56 o 
  -3   0  21        4.49        7.08     26.71 o 
  -1   0  21      119.94      231.02     32.11 o 
   1   0  21       40.67        7.43     47.57 o 
   3   0  21        0.09      116.02     40.14 o 
  -6   1  21       16.68       20.76     27.18 o 
  -5   1  21       42.93       49.54     30.18 o 
  -4   1  21        6.81        1.55     19.44 o 
  -3   1  21        6.73       15.04     19.05 o 
  -2   1  21       11.26        0.54     46.05 o 
  -1   1  21      125.12      150.65     33.26 o 
   0   1  21       13.10        4.32     22.17 o 
   1   1  21       12.56       15.63     19.92 o 
   2   1  21       24.07       80.24     22.21 o 
   3   1  21       48.20       51.71     28.80 o 
   4   1  21        4.85       19.36     23.88 o 
  -6   2  21       17.53      -21.11     21.11 o 
  -5   2  21      110.05      100.09     18.03 o 
  -4   2  21       21.33       32.03     15.38 o 
  -3   2  21       73.17      102.71     25.73 o 
  -2   2  21       86.54      110.76     19.99 o 
  -1   2  21        4.24       15.64     25.50 o 
   0   2  21        6.79      -18.08     26.12 o 
   1   2  21      132.98      126.42     23.01 o 
   2   2  21        2.60       43.41     18.66 o 
   3   2  21        8.27       29.84     21.17 o 
   4   2  21        5.33       45.86     21.02 o 
  -5   3  21       54.86       28.91     18.77 o 
  -4   3  21        0.08       65.17     19.07 o 
  -3   3  21       14.99       27.24     25.87 o 
  -2   3  21        0.63      -25.77     25.77 o 
  -1   3  21      176.38      141.28     17.68 o 
   0   3  21        0.13       16.69     20.74 o 
   1   3  21       73.35       71.27     16.44 o 
   2   3  21       24.64       -1.78     23.47 o 
   3   3  21        2.59       56.06     17.17 o 
  -5   4  21       10.92       26.66     18.17 o 
  -4   4  21       36.58       66.98     21.40 o 
  -3   4  21      194.05      117.30     26.51 o 
  -2   4  21       85.00       87.12     27.93 o 
  -1   4  21        2.15        1.81     17.47 o 
   0   4  21        0.34        4.97     18.56 o 
   1   4  21       72.36      106.09     26.02 o 
   2   4  21       12.08       15.80     30.07 o 
   3   4  21        0.72       16.48     20.78 o 
  -4   5  21       60.36       60.04     19.23 o 
  -3   5  21       51.63       60.10     36.82 o 
  -2   5  21        2.02        3.04     18.03 o 
  -1   5  21        5.80       33.18     22.14 o 
   0   5  21       18.99       36.89     17.63 o 
   1   5  21      119.11       63.02     21.86 o 
   2   5  21       26.19        2.66     17.00 o 
  -3   6  21       67.32        4.58     20.00 o 
  -2   6  21      109.09      122.72     30.31 o 
  -1   6  21       20.61       81.12     18.05 o 
   0   6  21        3.39       29.44     16.24 o 
   1   6  21        0.32       33.03     18.18 o 
  -4   0  22       38.93       43.52     23.72 o 
  -2   0  22      438.47      361.87     31.12 o 
   0   0  22        0.21       58.86     26.47 o 
   2   0  22      105.78      179.10    128.07 o 
  -5   1  22       26.11       23.18     17.98 o 
  -4   1  22        1.58       33.61     15.86 o 
  -3   1  22        0.66       52.26     17.62 o 
  -2   1  22        6.76       -7.49     27.06 o 
  -1   1  22       17.64       19.95     23.66 o 
   0   1  22        7.92      -13.48     24.21 o 
   1   1  22        0.06       97.29     18.96 o 
   2   1  22       23.67       98.90     30.98 o 
   3   1  22        0.75        2.15     21.48 o 
  -5   2  22        1.88       52.82     17.97 o 
  -4   2  22       30.65        6.57     16.17 o 
  -3   2  22       25.65       73.43     21.20 o 
  -2   2  22       83.96      121.88     27.98 o 
  -1   2  22       28.05       69.86     18.65 o 
   0   2  22       27.05       17.98     26.92 o 
   1   2  22        0.61       -0.78     34.51 o 
   2   2  22       44.88       39.82     20.21 o 
   3   2  22        5.03       41.97     19.43 o 
  -5   3  22        3.18       -8.68     26.63 o 
  -4   3  22        7.50        1.33     17.28 o 
  -3   3  22       10.88       27.58     20.15 o 
  -2   3  22        0.13       48.34     19.31 o 
  -1   3  22        0.29       -5.17     19.91 o 
   0   3  22        0.09       50.67     18.80 o 
   1   3  22       32.07        9.97     25.22 o 
   2   3  22        1.50       -6.34     34.77 o 
  -4   4  22       13.36        9.61     18.11 o 
  -3   4  22        0.29       -2.50     17.50 o 
  -2   4  22       17.37       50.22     24.36 o 
  -1   4  22       40.00       59.57     18.14 o 
   0   4  22       24.89        2.93     42.27 o 
   1   4  22       39.52       49.70     17.63 o 
   2   4  22       11.57       22.84     20.27 o 
  -3   5  22      103.70       49.10     29.81 o 
  -2   5  22        0.21       45.10     20.22 o 
  -1   5  22       15.45       50.94     17.95 o 
   0   5  22       12.15      -19.09     19.09 o 
   1   5  22       39.55       38.34     19.92 o 
  -3   0  23       39.30       55.99     23.76 o 
  -1   0  23       73.24       52.05     26.87 o 
   1   0  23       22.70      -27.52     27.52 o 
  -4   1  23       14.22      -14.16     17.39 o 
  -3   1  23       86.17       80.24     17.10 o 
  -2   1  23        2.21       18.38     21.34 o 
  -1   1  23       37.42       34.18     20.72 o 
   0   1  23        9.15       46.71     19.59 o 
   1   1  23       33.51       25.86     25.07 o 
   2   1  23        0.21       46.41     38.61 o 
  -4   2  23        0.21       35.10     20.78 o 
  -3   2  23        7.80       56.74     15.06 o 
  -2   2  23        6.76       23.91     21.16 o 
  -1   2  23       36.07      -17.76     20.92 o 
   0   2  23       26.34       54.30     16.54 o 
   1   2  23       12.07      -23.32     29.83 o 
   2   2  23       12.25       18.12     23.45 o 
  -3   3  23       47.03       60.08     21.75 o 
  -2   3  23       13.26       49.00     21.22 o 
  -1   3  23       10.97       15.41     19.03 o 
   0   3  23        0.20      -15.25     26.21 o 
   1   3  23       53.33       -9.48     23.46 o 
  -2   4  23        1.70       21.53     18.49 o 
  -1   4  23        6.24       63.11     32.88 o 
   0   4  23        2.29       77.78     39.35 o 
  -2   0  24       28.06       23.92     21.04 o 
   0   0  24       43.12       29.78     28.72 o 
  -3   1  24        0.59       42.43     22.39 o 
  -2   1  24      126.59       86.19     17.19 o 
  -1   1  24        1.29       40.86     24.05 o 
   0   1  24       10.87      -19.41     19.41 o 
  -2   2  24        3.20      -21.40     21.40 o 
  -1   2  24        2.22        6.11     24.38 o 
   0   2  24        4.95       54.21     27.09 o 
  -1   3  24       17.85       86.81     43.14 o 
                                                 
